# Supplementary material for: The CDT of Helicobacter hepaticus induces pro-survival autophagy and nucleoplasmic reticulum formation concentrating the RNA binding proteins UNR/CSDE1 and P62/SQSTM1
Source: PLoS Pathog. 2021 Mar 4;17(3):e1009320. doi: 10.1371/journal.ppat.1009320 (PMC7963068; doi:10.1371/journal.ppat.1009320)
Supplement: S1 Table — The global expression of human genes was quantified in transduced epithelial intestinal HT29 cells using the Human whole genome GE 4x44K v2 Microarray Kit (Agilent Technologies) following ectopic expression of the active CdtB subunit of the CDT of H. hepaticus versus the control tdTomato fluorescent protein (TFP) [7]. Four independent transduction experiments were performed. (Sheet1) Raw data of autophagy-related genes from the Human Autophagy Database. (Sheet2) Raw data of inflammation-associated genes. (XLSX) [file ppat.1009320.s001.xlsx]

## Sheet: RAW Data Autophagy Genes
S1 Table Sheet 1 - Raw data of autophagy-related genes included in the Human Microarray Kit
Human Autophagy Database			MicroArrays Agilent CdtB versus tdTomato fluorescent protein (TFP) - Raw data
HADb (http://autophagy.lu/index.html)					Transduction no. 1		Transduction no. 2		Transduction no. 3		Transduction no. 4
GeneId	Name	Symbol	Probe identification	Gene symbol	TFP	CdtB	TFP	CdtB Hh	TFP	CdtB Hh	TFP	CdtB Hh
55626	autophagy/beclin-1 regulator 1	AMBRA1	A_33_P3293169	AMBRA1	87.8303	94.086	80.179	97.8593	60.7476	79.1972	47.3646	54.9472
55626	autophagy/beclin-1 regulator 1	AMBRA1	A_23_P353742	AMBRA1	1429.1	1505.38	1496.16	1720.18	1154.2	1475.45	1661.79	1697.09
8542	apolipoprotein L, 1	APOL1	A_24_P87931	APOL1	2419.05	3870.97	1611.25	3402.14	953.271	1990.78	1288.43	1658.66
405	aryl hydrocarbon receptor nuclear translocator	ARNT	A_24_P391568	ARNT	78.1541	69.8925	114.066	81.0398	76.6355	69.4331	87.1156	87.7362
410	arylsulfatase A	ARSA	A_33_P3229725	ARSA	2813.55	2741.93	3043.48	3195.72	1682.24	1312.72	1493.41	1556.2
411	arylsulfatase B	ARSB	A_24_P205213	ARSB	17.9382	18.3333	21.9949	22.9358	17.9906	28.9124	16.2518	25.8726
468	activating transcription factor 4 (tax-responsive enhancer element B67)	ATF4	A_23_P120933	ATF4	44510.6	32957	63043.5	35779.8	25654.2	24681.3	26061.5	23695.2
22926	activating transcription factor 6	ATF6	A_23_P62907	ATF6	449.572	415.054	317.136	409.786	509.346	488.202	320.644	458.534
83734	ATG10 autophagy related 10 homolog (S. cerevisiae)	ATG10	A_24_P370471	ATG10	46.1481	55.3763	53.5806	48.318	40.4205	29.943	46.7789	53.9866
83734	ATG10 autophagy related 10 homolog (S. cerevisiae)	ATG10	A_33_P3418400	ATG10	12.8024	10.3763	23.913	7.64526	9.01869	8.35367	19.8389	18.3798
9140	ATG12 autophagy related 12 homolog (S. cerevisiae)	ATG12	A_33_P3418394	ATG12	7.44324	11.129	12.7877	7.64526	13.0841	15.514	9.66325	19.0202
9140	ATG12 autophagy related 12 homolog (S. cerevisiae)	ATG12	A_23_P20970	ATG12	1741.72	2080.64	1445.01	1880.73	1728.97	2077.57	1734.99	2113.35
9776	KIAA0652	KIAA0652	A_24_P295601	ATG13	265.724	436.559	158.568	418.96	253.738	272.308	176.427	247.198
9776	KIAA0652	KIAA0652	A_33_P3263696	ATG13	113.137	166.129	100.639	166.667	133.645	163.819	87.8477	137.688
22863	KIAA0831	KIAA0831	A_23_P309989	ATG14	27.2423	28.9247	46.2916	34.2508	55.6075	25.9832	24.8902	29.3308
55054	ATG16 autophagy related 16-like 1 (S. cerevisiae)	ATG16L1	A_33_P3352134	ATG16L1	34.3134	46.8279	14.4501	40.0612	44.1121	47.681	13.2504	26.0006
55054	ATG16 autophagy related 16-like 1 (S. cerevisiae)	ATG16L1	A_32_P113508	ATG16L1	855.973	1005.38	698.21	1001.53	766.355	916.735	633.968	883.766
89849	ATG16 autophagy related 16-like 2 (S. cerevisiae)	ATG16L2	A_23_P36305	ATG16L2	1994.79	1290.32	3350.38	1773.7	971.962	661.785	1969.25	749.28
23130	ATG2 autophagy related 2 homolog A (S. cerevisiae)	ATG2A	A_33_P3257312	ATG2A	3044.29	5354.84	2723.78	6521.4	2168.22	3325.2	2364.57	3202.05
23130	ATG2 autophagy related 2 homolog A (S. cerevisiae)	ATG2A	A_23_P361820	ATG2A	195.013	347.849	170.077	383.028	162.15	233.252	93.7042	122.959
55102	ATG2 autophagy related 2 homolog B (S. cerevisiae)	ATG2B	A_33_P3342160	ATG2B	193.524	288.172	177.749	226.3	203.738	206.672	313.323	201.089
64422	ATG3 autophagy related 3 homolog (S. cerevisiae)	ATG3	A_23_P212706	ATG3	1109.04	1043.01	918.158	1085.63	1612.15	1556.82	1778.92	2183.8
115201	ATG4 autophagy related 4 homolog A (S. cerevisiae)	ATG4A	A_23_P217367	ATG4A	131.001	250.538	92.3273	249.235	146.729	301.6	145.681	432.917
23192	ATG4 autophagy related 4 homolog B (S. cerevisiae)	ATG4B	A_24_P182764	ATG4B	1451.43	2026.88	1457.8	2194.19	1850.47	1833.47	1969.25	1588.22
23192	ATG4 autophagy related 4 homolog B (S. cerevisiae)	ATG4B	A_33_P3335137	ATG4B	637.886	655.914	930.946	818.043	523.364	618.389	212.299	261.287
84938	ATG4 autophagy related 4 homolog C (S. cerevisiae)	ATG4C	A_24_P182539	ATG4C	48.3067	36.6667	26.2148	36.3914	46.1682	38.0797	40.1903	32.789
84938	ATG4 autophagy related 4 homolog C (S. cerevisiae)	ATG4C	A_33_P3396807	ATG4C	60.2903	55.914	69.3095	57.3395	51.4018	50.773	76.1347	52.7057
84938	ATG4 autophagy related 4 homolog C (S. cerevisiae)	ATG4C	A_33_P3303146	ATG4C	15.2587	9.94624	20.844	10.7798	9.53271	10.3607	14.7877	9.79827
84971	ATG4 autophagy related 4 homolog D (S. cerevisiae)	ATG4D	A_23_P101342	ATG4D	76.6654	72.5806	60.3581	81.8043	87.8504	75.4001	51.0249	55.3314
84971	ATG4 autophagy related 4 homolog D (S. cerevisiae)	ATG4D	A_23_P101342	ATG4D	69.7432	74.7312	63.555	71.1009	82.7102	81.9094	60.2489	56.8043
84971	ATG4 autophagy related 4 homolog D (S. cerevisiae)	ATG4D	A_23_P101342	ATG4D	67.2125	72.5806	79.4118	72.9358	78.9719	73.7727	51.6837	64.6814
84971	ATG4 autophagy related 4 homolog D (S. cerevisiae)	ATG4D	A_23_P101342	ATG4D	93.0406	81.7204	83.3759	90.9786	74.7663	85.1641	68.5212	62.6961
84971	ATG4 autophagy related 4 homolog D (S. cerevisiae)	ATG4D	A_23_P101342	ATG4D	74.358	72.043	68.0307	78.7462	87.3831	78.6547	60.1757	61.1591
84971	ATG4 autophagy related 4 homolog D (S. cerevisiae)	ATG4D	A_23_P101342	ATG4D	84.853	77.957	68.9258	71.4067	86.9159	82.9943	55.8565	57.3807
84971	ATG4 autophagy related 4 homolog D (S. cerevisiae)	ATG4D	A_23_P101342	ATG4D	78.1541	77.957	72.7621	66.3609	75.2336	69.4331	58.4919	64.041
84971	ATG4 autophagy related 4 homolog D (S. cerevisiae)	ATG4D	A_23_P101342	ATG4D	81.8757	66.129	95.6522	78.7462	77.1028	88.9612	54.9048	62.8242
84971	ATG4 autophagy related 4 homolog D (S. cerevisiae)	ATG4D	A_23_P101342	ATG4D	75.1768	63.9785	69.0537	71.1009	79.9065	66.1785	54.8316	63.5927
84971	ATG4 autophagy related 4 homolog D (S. cerevisiae)	ATG4D	A_23_P101342	ATG4D	78.1541	68.8172	76.8542	66.2079	85.0467	78.1123	66.2518	64.6814
9474	ATG5 autophagy related 5 homolog (S. cerevisiae)	ATG5	A_23_P111381	ATG5	305.173	500	205.882	420.489	396.262	527.258	426.061	678.835
9474	ATG5 autophagy related 5 homolog (S. cerevisiae)	ATG5	A_23_P111381	ATG5	295.497	449.462	210.997	394.496	356.542	444.264	369.692	672.431
9474	ATG5 autophagy related 5 homolog (S. cerevisiae)	ATG5	A_23_P111381	ATG5	301.451	455.914	217.391	425.077	349.065	468.674	409.956	672.431
9474	ATG5 autophagy related 5 homolog (S. cerevisiae)	ATG5	A_23_P111381	ATG5	298.474	453.226	210.997	375.382	364.953	442.636	390.922	691.643
9474	ATG5 autophagy related 5 homolog (S. cerevisiae)	ATG5	A_23_P111381	ATG5	308.15	467.742	207.161	404.434	384.579	425.278	394.583	659.622
9474	ATG5 autophagy related 5 homolog (S. cerevisiae)	ATG5	A_23_P111381	ATG5	314.849	440.86	218.67	369.266	358.411	448.061	346.998	612.232
9474	ATG5 autophagy related 5 homolog (S. cerevisiae)	ATG5	A_23_P111381	ATG5	315.594	438.172	225.064	409.022	375.233	494.711	423.133	640.41
9474	ATG5 autophagy related 5 homolog (S. cerevisiae)	ATG5	A_23_P111381	ATG5	324.525	482.258	253.197	395.26	323.832	416.057	430.454	672.431
9474	ATG5 autophagy related 5 homolog (S. cerevisiae)	ATG5	A_23_P111381	ATG5	317.827	453.226	255.754	376.147	421.963	480.607	415.812	698.047
9474	ATG5 autophagy related 5 homolog (S. cerevisiae)	ATG5	A_23_P111381	ATG5	343.878	448.387	272.378	365.443	412.149	480.607	434.114	717.259
9474	ATG5 autophagy related 5 homolog (S. cerevisiae)	ATG5	A_24_P175059	ATG5	140.677	161.828	112.916	163.609	162.15	108.489	242.313	174.191
10533	ATG7 autophagy related 7 homolog (S. cerevisiae)	ATG7	A_23_P143987	ATG7	119.836	139.785	107.673	141.437	145.794	168.701	131.039	142.811
10533	ATG7 autophagy related 7 homolog (S. cerevisiae)	ATG7	A_24_P944827	ATG7	101.972	81.7204	104.348	93.2722	113.084	104.692	154.466	114.633
79065	ATG9 autophagy related 9 homolog A (S. cerevisiae)	ATG9A	A_33_P3270404	ATG9A	338.667	365.054	225.064	329.511	371.962	348.793	155.198	143.452
79065	ATG9 autophagy related 9 homolog A (S. cerevisiae)	ATG9A	A_33_P3226643	ATG9A	35.281	42.957	32.4808	39.0673	47.1962	37.3745	14.7877	18.5078
285973	ATG9 autophagy related 9 homolog B (S. cerevisiae)	ATG9B	A_32_P154053	ATG9B	7.44324	67.7419	12.7877	86.3914	9.43925	32.2756	9.73646	53.154
285973	ATG9 autophagy related 9 homolog B (S. cerevisiae)	ATG9B	A_32_P379379	ATG9B	10.8671	43.172	13.6829	66.4373	4.6729	23.9219	7.83309	46.4938
471	5-aminoimidazole-4-carboxamide ribonucleotide formyltransferase/IMP cyclohydrolase	ATIC	A_23_P68087	ATIC	2061.78	1838.71	1598.46	1873.09	2303.74	2695.96	1610.54	1479.35
573	BCL2-associated athanogene	BAG1	A_23_P146654	BAG1	3520.65	2865.59	2979.54	2744.65	3915.89	3623.54	2825.77	5642.01
573	BCL2-associated athanogene	BAG1	A_33_P3290919	BAG1	2121.32	1709.68	1764.71	1636.09	2322.43	2359.64	1939.97	3906.5
573	BCL2-associated athanogene	BAG1	A_33_P3290924	BAG1	645.329	511.29	453.964	479.358	728.972	640.087	404.831	813.321
9531	BCL2-associated athanogene 3	BAG3	A_23_P47077	BAG3	221.809	404.839	181.586	389.144	328.505	522.376	198.389	361.191
578	BCL2-antagonist/killer 1	BAK1	A_23_P145357	BAK1	766.654	1016.13	636.829	1146.79	682.243	824.519	438.506	369.517
581	BCL2-associated X protein	BAX	A_23_P208706	BAX	1719.39	2048.39	1560.1	2576.45	2397.2	2609.17	3030.75	672.431
581	BCL2-associated X protein	BAX	A_23_P208706	BAX	1801.26	2268.82	1521.74	2339.45	2448.6	2592.89	3096.63	710.855
581	BCL2-associated X protein	BAX	A_23_P208706	BAX	1831.04	2188.17	1598.46	2622.32	2574.76	2386.76	3133.24	710.855
581	BCL2-associated X protein	BAX	A_23_P208706	BAX	1734.28	1935.48	1432.22	2377.68	2420.56	2381.34	3162.52	666.026
581	BCL2-associated X protein	BAX	A_23_P208706	BAX	1793.82	2032.26	1585.68	2500	2616.82	2446.43	3279.65	730.068
581	BCL2-associated X protein	BAX	A_23_P208706	BAX	1749.16	2010.75	1572.89	2339.45	2542.06	2522.38	3316.25	755.684
581	BCL2-associated X protein	BAX	A_23_P208706	BAX	1860.81	2032.26	1560.1	2278.29	2700.93	2538.65	3008.78	717.259
581	BCL2-associated X protein	BAX	A_23_P208706	BAX	1801.26	2075.27	1547.31	2576.45	2504.67	2375.92	3506.59	717.259
581	BCL2-associated X protein	BAX	A_23_P208706	BAX	1868.25	2037.63	1572.89	2201.83	2588.78	2544.07	3169.84	717.259
581	BCL2-associated X protein	BAX	A_23_P208706	BAX	1778.93	1935.48	1572.89	2285.93	2471.96	2337.94	3169.84	730.068
581	BCL2-associated X protein	BAX	A_33_P3341144	BAX	97.5065	137.097	115.345	154.434	158.411	186.059	97.3646	55.3955
596	B-cell CLL/lymphoma 2	BCL2	A_23_P352266	BCL2	7.44324	5.37634	12.7877	21.7125	4.6729	5.42446	7.32064	6.4041
596	B-cell CLL/lymphoma 2	BCL2	A_23_P352266	BCL2	7.44324	5.37634	12.7877	7.64526	4.6729	5.42446	7.32064	6.4041
596	B-cell CLL/lymphoma 2	BCL2	A_23_P352266	BCL2	7.44324	5.37634	12.7877	7.64526	4.6729	5.42446	7.32064	6.4041
596	B-cell CLL/lymphoma 2	BCL2	A_23_P352266	BCL2	7.44324	5.37634	12.7877	7.64526	4.6729	5.42446	7.32064	6.4041
596	B-cell CLL/lymphoma 2	BCL2	A_23_P352266	BCL2	7.44324	5.37634	12.7877	7.64526	4.6729	5.42446	7.32064	6.4041
596	B-cell CLL/lymphoma 2	BCL2	A_23_P352266	BCL2	7.44324	5.37634	12.7877	7.64526	4.6729	5.42446	7.32064	6.4041
596	B-cell CLL/lymphoma 2	BCL2	A_23_P352266	BCL2	7.44324	5.37634	12.7877	7.64526	4.6729	5.42446	7.32064	6.4041
596	B-cell CLL/lymphoma 2	BCL2	A_23_P352266	BCL2	7.44324	5.37634	12.7877	7.64526	4.6729	5.42446	7.32064	6.4041
596	B-cell CLL/lymphoma 2	BCL2	A_23_P352266	BCL2	7.44324	5.37634	12.7877	7.64526	4.6729	5.42446	7.32064	6.4041
596	B-cell CLL/lymphoma 2	BCL2	A_23_P352266	BCL2	11.7603	5.37634	12.7877	7.64526	4.6729	5.42446	7.32064	6.4041
596	B-cell CLL/lymphoma 2	BCL2	A_33_P3355185	BCL2	7.44324	5.37634	12.7877	7.64526	11.9159	5.42446	7.32064	6.4041
598	BCL2-like 1	BCL2L1	A_23_P210886	BCL2L1	464.458	395.161	297.954	360.856	442.991	322.213	185.944	350.304
598	BCL2-like 1	BCL2L1	A_23_P210886	BCL2L1	472.646	428.495	296.675	385.321	532.71	385.679	322.108	415.626
598	BCL2-like 1	BCL2L1	A_23_P210886	BCL2L1	467.436	411.828	301.79	387.615	537.383	377	281.845	394.493
598	BCL2-like 1	BCL2L1	A_23_P210886	BCL2L1	514.328	418.279	306.905	374.618	528.037	411.175	333.089	418.188
598	BCL2-like 1	BCL2L1	A_23_P210886	BCL2L1	459.993	367.742	276.215	357.034	467.289	354.76	314.056	382.965
598	BCL2-like 1	BCL2L1	A_23_P210886	BCL2L1	465.203	390.323	304.348	367.737	509.346	344.454	291.362	398.976
598	BCL2-like 1	BCL2L1	A_23_P210886	BCL2L1	448.828	380.645	306.905	349.388	481.308	366.151	321.376	385.527
598	BCL2-like 1	BCL2L1	A_23_P210886	BCL2L1	462.225	392.473	319.693	370.031	518.691	368.321	314.788	393.852
598	BCL2-like 1	BCL2L1	A_23_P210886	BCL2L1	491.998	431.72	315.857	360.856	518.691	342.284	342.606	418.188
598	BCL2-like 1	BCL2L1	A_23_P210886	BCL2L1	444.362	400.538	291.56	321.865	481.308	321.128	295.022	341.979
8678	beclin 1, autophagy related	BECN1	A_23_P89410	BECN1	1823.59	2419.36	2173.91	2553.52	1565.42	2224.03	2115.67	2068.52
637	BH3 interacting domain death agonist	BID	A_24_P187948	BID	4875.33	10591.4	3772.38	11391.4	6121.49	9764.04	2942.9	5609.99
637	BH3 interacting domain death agonist	BID	A_33_P3227041	BID	4324.52	10430.1	3043.48	8868.5	5560.75	8679.14	2401.17	5072.05
332	baculoviral IAP repeat-containing 5	BIRC5	A_23_P118815	BIRC5	9750.65	14784.9	9181.58	14908.3	12149.5	13181.4	7013.18	5609.99
332	baculoviral IAP repeat-containing 5	BIRC5	A_23_P118815	BIRC5	10569.4	15860.2	8989.77	15443.4	12663.5	12530.5	7540.26	5968.62
332	baculoviral IAP repeat-containing 5	BIRC5	A_23_P118815	BIRC5	10569.4	14086	9245.53	15214.1	12476.6	13181.4	7467.05	5962.22
332	baculoviral IAP repeat-containing 5	BIRC5	A_23_P118815	BIRC5	10643.8	14408.6	9296.67	15672.8	12710.3	11825.3	7276.72	6532.18
332	baculoviral IAP repeat-containing 5	BIRC5	A_23_P118815	BIRC5	10420.5	13978.5	9846.54	15443.4	13177.6	13289.9	7320.64	6135.13
332	baculoviral IAP repeat-containing 5	BIRC5	A_23_P118815	BIRC5	10197.2	13548.4	9565.21	14984.7	12476.6	13127.2	7467.05	5872.56
332	baculoviral IAP repeat-containing 5	BIRC5	A_23_P118815	BIRC5	10718.3	13924.7	9373.4	15137.6	12383.2	12367.8	7108.34	5930.2
332	baculoviral IAP repeat-containing 5	BIRC5	A_23_P118815	BIRC5	10420.5	14139.8	8772.38	14526	13130.8	12367.8	7393.85	6051.88
332	baculoviral IAP repeat-containing 5	BIRC5	A_23_P118815	BIRC5	10718.3	13440.9	9437.34	16513.8	12803.7	12205	7906.29	6103.11
332	baculoviral IAP repeat-containing 5	BIRC5	A_23_P118815	BIRC5	11611.5	13978.5	9386.19	15214.1	12336.4	12096.6	7313.32	5955.81
57448	baculoviral IAP repeat-containing 6	BIRC6	A_33_P3314902	BIRC6	292.519	330.645	272.378	287.462	276.635	283.157	254.758	263.209
662	BCL2/adenovirus E1B 19kDa interacting protein 1	BNIP1	A_23_P7655	BNIP1	238.928	178.495	176.471	167.431	299.533	235.422	255.49	261.928
664	BCL2/adenovirus E1B 19kDa interacting protein 3	BNIP3	A_33_P3419785	BNIP3	7.44324	10.5376	14.9616	7.64526	4.6729	7.91972	7.32064	8.64554
665	BCL2/adenovirus E1B 19kDa interacting protein 3-like	BNIP3L	A_23_P134925	BNIP3L	411.611	801.075	342.711	703.364	388.785	540.819	1654.47	781.3
665	BCL2/adenovirus E1B 19kDa interacting protein 3-like	BNIP3L	A_33_P3396951	BNIP3L	157.052	199.462	170.077	229.358	80.3738	157.852	289.897	201.089
60673	chromosome 12 open reading frame 44	C12orf44	A_23_P116840	C12orf44	674.358	779.57	370.844	744.648	831.775	770.274	322.108	610.951
23591	chromosome 17 open reading frame 88	C17orf88	A_33_P3387566	C17orf88	38.3327	43.8172	42.5831	34.1743	46.4486	59.1266	23.4993	18.5078
10241	calcium binding and coiled-coil domain 2	CALCOCO2	A_24_P330773	CALCOCO2	80.3871	138.71	52.8133	126.911	84.5794	105.777	151.537	167.787
10645	calcium/calmodulin-dependent protein kinase kinase 2, beta	CAMKK2	A_23_P408830	CAMKK2	143.655	144.086	110.997	142.202	151.869	112.286	58.1991	72.3663
821	calnexin	CANX	A_24_P345993	CANX	85.5973	108.064	62.6598	85.6269	157.944	145.918	132.504	147.294
821	calnexin	CANX	A_33_P3325131	CANX	1950.13	1505.38	2442.45	1559.63	1696.26	1941.96	1449.49	1857.19
823	calpain 1, (mu/I) large subunit	CAPN1	A_23_P138835	CAPN1	601.414	634.408	492.327	629.969	850.467	656.36	427.525	410.503
11132	calpain 10	CAPN10	A_23_P341349	CAPN10	1056.94	677.419	1203.32	802.752	794.392	813.67	1625.18	1549.79
11132	calpain 10	CAPN10	A_33_P3343552	CAPN10	41.5333	31.8279	27.11	33.3333	41.1682	36.7236	19.1069	17.2911
824	calpain 2, (m/II) large subunit	CAPN2	A_23_P23924	CAPN2	8708.6	10698.9	8222.51	11162.1	7990.65	10632	7759.88	14793.5
826	calpain, small subunit 1	CAPNS1	A_23_P67648	CAPNS1	6832.9	5752.69	5306.9	5932.72	6214.95	5424.46	3469.98	3234.07
834	caspase 1, apoptosis-related cysteine peptidase (interleukin 1, beta, convertase)	CASP1	A_23_P202978	CASP1	236.695	481.183	105.371	366.973	64.0187	92.2159	31.7716	143.452
836	caspase 3, apoptosis-related cysteine peptidase	CASP3	A_23_P92410	CASP3	1295.12	1774.19	854.22	1712.54	1560.75	1708.71	1142.02	1370.48
836	caspase 3, apoptosis-related cysteine peptidase	CASP3	A_23_P92410	CASP3	1332.34	1833.33	902.813	1781.35	1532.71	1551.4	1142.02	1287.22
836	caspase 3, apoptosis-related cysteine peptidase	CASP3	A_23_P92410	CASP3	1243.02	1709.68	874.68	1681.96	1593.46	1605.64	1156.66	1248.8
836	caspase 3, apoptosis-related cysteine peptidase	CASP3	A_23_P92410	CASP3	1310.01	1758.06	973.146	1636.09	1570.09	1692.43	1134.7	1306.44
836	caspase 3, apoptosis-related cysteine peptidase	CASP3	A_23_P92410	CASP3	1280.24	1784.95	902.813	1498.47	1607.48	1556.82	1098.1	1383.29
836	caspase 3, apoptosis-related cysteine peptidase	CASP3	A_23_P92410	CASP3	1295.12	1715.05	909.207	1597.86	1537.38	1529.7	1105.42	1280.82
836	caspase 3, apoptosis-related cysteine peptidase	CASP3	A_23_P92410	CASP3	1198.36	1639.78	849.105	1582.57	1476.63	1448.33	1171.3	1255.2
836	caspase 3, apoptosis-related cysteine peptidase	CASP3	A_23_P92410	CASP3	1265.35	1655.91	920.716	1651.38	1584.11	1567.67	1156.66	1235.99
836	caspase 3, apoptosis-related cysteine peptidase	CASP3	A_23_P92410	CASP3	1354.67	1790.32	992.327	1643.73	1612.15	1611.07	1185.94	1332.05
836	caspase 3, apoptosis-related cysteine peptidase	CASP3	A_23_P92410	CASP3	1473.76	1881.72	979.539	1651.38	1915.89	1811.77	1098.1	1293.63
836	caspase 3, apoptosis-related cysteine peptidase	CASP3	A_33_P3278118	CASP3	137.7	98.3871	208.44	125.382	66.3551	99.2677	122.987	117.835
837	caspase 4, apoptosis-related cysteine peptidase	CASP4	A_23_P35912	CASP4	8187.57	11451.6	6713.55	10244.7	7850.46	9275.83	8345.53	11783.5
841	caspase 8, apoptosis-related cysteine peptidase	CASP8	A_24_P148499	CASP8	105.694	87.0968	161.125	100.917	49.5327	65.636	77.5988	76.2088
841	caspase 8, apoptosis-related cysteine peptidase	CASP8	A_24_P157087	CASP8	153.331	171.505	162.404	160.55	130.374	161.649	125.915	156.26
6347	chemokine (C-C motif) ligand 2	CCL2	A_23_P89431	CCL2	7.44324	9.46237	12.7877	10.9327	4.6729	5.42446	7.32064	6.4041
6347	chemokine (C-C motif) ligand 2	CCL2	A_23_P89431	CCL2	7.44324	7.15054	12.7877	7.64526	4.6729	5.42446	7.32064	6.4041
6347	chemokine (C-C motif) ligand 2	CCL2	A_23_P89431	CCL2	7.44324	5.37634	12.7877	7.64526	4.6729	5.42446	7.32064	6.4041
6347	chemokine (C-C motif) ligand 2	CCL2	A_23_P89431	CCL2	7.44324	5.37634	12.7877	7.64526	4.6729	5.42446	7.32064	6.4041
6347	chemokine (C-C motif) ligand 2	CCL2	A_23_P89431	CCL2	7.44324	5.37634	12.7877	7.64526	4.6729	5.42446	7.32064	6.4041
6347	chemokine (C-C motif) ligand 2	CCL2	A_23_P89431	CCL2	7.44324	5.37634	12.7877	7.64526	4.6729	5.42446	7.32064	6.4041
6347	chemokine (C-C motif) ligand 2	CCL2	A_23_P89431	CCL2	7.44324	5.37634	12.7877	7.64526	4.6729	5.42446	7.32064	6.4041
6347	chemokine (C-C motif) ligand 2	CCL2	A_23_P89431	CCL2	7.44324	5.37634	12.7877	7.64526	4.6729	5.42446	7.32064	6.4041
6347	chemokine (C-C motif) ligand 2	CCL2	A_23_P89431	CCL2	7.44324	5.37634	12.7877	7.64526	4.6729	5.42446	7.32064	6.4041
6347	chemokine (C-C motif) ligand 2	CCL2	A_23_P89431	CCL2	7.44324	5.37634	12.7877	8.79205	9.62617	5.42446	7.32064	6.4041
729230	chemokine (C-C motif) receptor 2	CCR2	A_23_P212354	CCR2	7.44324	5.37634	12.7877	7.64526	4.6729	5.42446	7.32064	6.4041
729230	chemokine (C-C motif) receptor 2	CCR2	A_23_P324885	CCR2	7.44324	5.37634	12.7877	7.64526	4.6729	5.42446	7.32064	6.4041
4179	CD46 molecule, complement regulatory protein	CD46	A_23_P35230	CD46	606.624	385.484	895.14	337.156	276.168	275.02	424.597	372.078
1026	cyclin-dependent kinase inhibitor 1A (p21, Cip1)	CDKN1A	A_24_P89457	CDKN1A	48.7533	61.8279	37.5959	64.4496	28.3645	71.6029	10.981	59.1739
1027	cyclin-dependent kinase inhibitor 1B (p27, Kip1)	CDKN1B	A_23_P204696	CDKN1B	459.993	336.021	482.097	336.391	349.532	287.497	304.539	217.739
1027	cyclin-dependent kinase inhibitor 1B (p27, Kip1)	CDKN1B	A_23_P204696	CDKN1B	459.993	336.021	482.097	336.391	349.532	287.497	304.539	217.739
1027	cyclin-dependent kinase inhibitor 1B (p27, Kip1)	CDKN1B	A_24_P81841	CDKN1B	367.696	304.301	272.378	293.578	476.635	362.897	596.632	371.438
1027	cyclin-dependent kinase inhibitor 1B (p27, Kip1)	CDKN1B	A_24_P81841	CDKN1B	346.855	299.462	277.494	248.471	424.766	337.944	571.01	360.551
1027	cyclin-dependent kinase inhibitor 1B (p27, Kip1)	CDKN1B	A_24_P81841	CDKN1B	361.742	320.43	324.808	266.82	476.635	387.307	595.9	365.674
1027	cyclin-dependent kinase inhibitor 1B (p27, Kip1)	CDKN1B	A_24_P81841	CDKN1B	361.742	324.194	305.627	276.758	481.308	346.623	598.097	370.798
1027	cyclin-dependent kinase inhibitor 1B (p27, Kip1)	CDKN1B	A_24_P81841	CDKN1B	345.366	308.602	299.233	279.816	518.691	355.845	595.9	382.325
1027	cyclin-dependent kinase inhibitor 1B (p27, Kip1)	CDKN1B	A_24_P81841	CDKN1B	404.168	352.688	297.954	281.346	518.691	358.015	624.451	392.572
1027	cyclin-dependent kinase inhibitor 1B (p27, Kip1)	CDKN1B	A_24_P81841	CDKN1B	382.583	345.699	336.317	274.465	490.654	337.944	617.13	404.739
1027	cyclin-dependent kinase inhibitor 1B (p27, Kip1)	CDKN1B	A_24_P81841	CDKN1B	378.861	310.753	336.317	263.761	504.673	374.831	581.991	357.349
1027	cyclin-dependent kinase inhibitor 1B (p27, Kip1)	CDKN1B	A_24_P81841	CDKN1B	384.816	334.408	338.875	275.994	490.654	349.878	685.212	405.38
1027	cyclin-dependent kinase inhibitor 1B (p27, Kip1)	CDKN1B	A_24_P81841	CDKN1B	355.043	293.011	308.184	262.232	453.271	321.128	603.953	359.27
1029	cyclin-dependent kinase inhibitor 2A (melanoma, p16, inhibits CDK4)	CDKN2A	A_23_P43490	CDKN2A	10495	6935.48	10703.3	7538.23	10327.1	11065.9	10029.3	9542.11
1029	cyclin-dependent kinase inhibitor 2A (melanoma, p16, inhibits CDK4)	CDKN2A	A_33_P3411628	CDKN2A	1741.72	1252.69	1419.44	1261.47	1915.89	1692.43	1010.25	1005.44
8837	CASP8 and FADD-like apoptosis regulator	CFLAR	A_23_P209394	CFLAR	774.097	513.978	656.01	519.878	672.897	477.895	442.899	548.832
8837	CASP8 and FADD-like apoptosis regulator	CFLAR	A_24_P120115	CFLAR	63.0443	53.7634	51.4066	44.6483	77.1028	50.1763	55.3441	51.6811
25978	chromatin modifying protein 2B	CHMP2B	A_24_P114617	CHMP2B	177.894	220.43	208.44	174.312	146.729	208.299	235.725	308.037
128866	chromatin modifying protein 4B	CHMP4B	A_23_P28969	CHMP4B	1287.68	1338.71	1457.8	1697.25	859.813	1242.2	1771.6	1050.27
1201	ceroid-lipofuscinosis, neuronal 3	CLN3	A_24_P187651	CLN3	101.228	157.527	96.1637	126.911	160.28	123.678	46.9985	50.0801
1508	cathepsin B	CTSB	A_33_P3287631	CTSB	975.065	1112.9	1161.13	1192.66	794.392	1036.07	1332.36	979.828
1509	cathepsin D	CTSD	A_33_P3243907	CTSD	1496.09	2284.95	629.156	2545.87	1172.9	1307.3	730.6	1120.72
1514	cathepsin L1	CTSL1	A_23_P94533	CTSL1	885.746	2295.7	730.179	2178.9	943.925	1746.68	827.233	1408.9
6376	chemokine (C-X3-C motif) ligand 1	CX3CL1	A_24_P390495	CX3CL1	36.323	63.4409	24.9361	69.3425	9.2056	22.2403	7.32064	9.41403
7852	chemokine (C-X-C motif) receptor 4	CXCR4	A_23_P102000	CXCR4	412.356	201.075	317.136	200.306	81.7757	59.1266	1134.7	1242.4
7852	chemokine (C-X-C motif) receptor 4	CXCR4	A_23_P102000	CXCR4	395.236	201.075	304.348	200.306	98.1308	51.4239	1112.74	1191.16
7852	chemokine (C-X-C motif) receptor 4	CXCR4	A_23_P102000	CXCR4	405.657	192.473	317.136	201.835	91.5887	53.5394	1142.02	1210.38
7852	chemokine (C-X-C motif) receptor 4	CXCR4	A_23_P102000	CXCR4	418.31	204.839	294.118	181.193	66.8224	51.6409	1134.7	1127.12
7852	chemokine (C-X-C motif) receptor 4	CXCR4	A_23_P102000	CXCR4	398.214	196.237	361.892	159.786	85.514	51.9664	1090.78	1152.74
7852	chemokine (C-X-C motif) receptor 4	CXCR4	A_23_P102000	CXCR4	412.356	200.538	367.007	190.367	87.3831	52.0748	1185.94	1178.35
7852	chemokine (C-X-C motif) receptor 4	CXCR4	A_23_P102000	CXCR4	404.912	187.634	320.972	174.312	73.3644	50.2848	1185.94	1152.74
7852	chemokine (C-X-C motif) receptor 4	CXCR4	A_23_P102000	CXCR4	419.055	188.172	342.711	178.899	83.1775	52.997	1076.13	1082.29
7852	chemokine (C-X-C motif) receptor 4	CXCR4	A_23_P102000	CXCR4	398.214	186.022	315.857	174.312	81.3084	57.4993	1134.7	1088.7
7852	chemokine (C-X-C motif) receptor 4	CXCR4	A_23_P102000	CXCR4	404.912	191.935	337.596	172.783	77.1028	61.2964	1127.38	1088.7
1612	death-associated protein kinase 1	DAPK1	A_33_P3737504	DAPK1	69.371	33.2796	70.5882	43.1957	21.6822	34.7166	40.1171	33.1732
23604	death-associated protein kinase 2	DAPK2	A_24_P10233	DAPK2	30.4429	51.3978	42.0716	63.1498	8.50467	13.5069	43.9971	28.05
1649	DNA-damage-inducible transcript 3	DDIT3	A_23_P21134	DDIT3	295.497	408.602	336.317	532.11	118.224	343.911	161.786	749.28
9077	DIRAS family, GTP-binding RAS-like 3	DIRAS3	A_23_P149121	DIRAS3	7.44324	5.37634	12.7877	7.64526	4.6729	5.42446	7.32064	6.4041
10395	deleted in liver cancer 1	DLC1	A_23_P112016	DLC1	7.44324	5.37634	12.7877	7.64526	4.6729	5.53295	7.32064	6.4041
10395	deleted in liver cancer 1	DLC1	A_23_P112016	DLC1	7.44324	5.37634	12.7877	7.72171	4.6729	5.42446	7.32064	6.4041
10395	deleted in liver cancer 1	DLC1	A_23_P112016	DLC1	7.44324	5.37634	12.7877	7.64526	4.6729	5.42446	7.32064	6.4041
10395	deleted in liver cancer 1	DLC1	A_23_P112016	DLC1	7.44324	5.37634	12.7877	7.64526	4.6729	5.42446	7.32064	6.4041
10395	deleted in liver cancer 1	DLC1	A_23_P112016	DLC1	7.44324	5.37634	12.7877	7.64526	4.6729	5.42446	7.32064	6.4041
10395	deleted in liver cancer 1	DLC1	A_23_P112016	DLC1	7.44324	5.37634	12.7877	7.64526	4.6729	5.42446	7.32064	6.4041
10395	deleted in liver cancer 1	DLC1	A_23_P112016	DLC1	7.44324	5.37634	12.7877	7.64526	4.6729	5.42446	7.32064	6.4041
10395	deleted in liver cancer 1	DLC1	A_23_P112016	DLC1	7.44324	5.37634	12.7877	7.64526	4.6729	5.42446	7.32064	6.4041
10395	deleted in liver cancer 1	DLC1	A_23_P112016	DLC1	7.44324	5.37634	12.7877	7.64526	4.6729	5.42446	7.32064	6.4041
10395	deleted in liver cancer 1	DLC1	A_23_P112016	DLC1	7.44324	5.37634	12.7877	7.64526	4.6729	5.42446	8.41874	6.4041
10395	deleted in liver cancer 1	DLC1	A_24_P940115	DLC1	7.44324	6.98925	12.7877	7.64526	18.0841	5.42446	7.32064	6.4041
3337	DnaJ (Hsp40) homolog, subfamily B, member 1	DNAJB1	A_23_P90062	DNAJB1	1123.93	1521.5	887.468	1628.44	1028.04	1171.68	959.004	1306.44
4189	DnaJ (Hsp40) homolog, subfamily B, member 9	DNAJB9	A_23_P258944	DNAJB9	661.704	897.849	400.256	802.752	724.299	922.159	603.953	2721.74
55332	DNA-damage regulated autophagy modulator 1	DRAM1	A_23_P99163	DRAM1	611.09	849.462	507.673	825.688	408.411	381.882	298.682	400.897
9695	ER degradation enhancer, mannosidase alpha-like 1	EDEM1	A_24_P285768	EDEM1	51.3584	56.9892	45.6522	53.5933	49.5327	50.7187	70.0586	106.308
1938	eukaryotic translation elongation factor 2	EEF2	A_24_P87763	EEF2	3877.93	3677.42	2762.15	3593.27	7663.55	6292.38	4904.83	2926.67
29904	eukaryotic elongation factor-2 kinase	EEF2K	A_33_P3342410	EEF2K	878.302	564.516	823.529	518.349	901.869	629.238	1032.21	632.725
1956	epidermal growth factor receptor (erythroblastic leukemia viral (v-erb-b) oncogene homolog, avian)	EGFR	A_23_P215790	EGFR	428.731	548.387	434.783	572.63	307.477	522.376	331.625	698.047
1956	epidermal growth factor receptor (erythroblastic leukemia viral (v-erb-b) oncogene homolog, avian)	EGFR	A_23_P215790	EGFR	426.498	527.957	432.225	503.058	287.85	486.032	325.769	730.068
1956	epidermal growth factor receptor (erythroblastic leukemia viral (v-erb-b) oncogene homolog, avian)	EGFR	A_23_P215790	EGFR	464.458	527.419	452.685	532.11	278.972	497.966	303.075	710.855
1956	epidermal growth factor receptor (erythroblastic leukemia viral (v-erb-b) oncogene homolog, avian)	EGFR	A_23_P215790	EGFR	438.407	553.763	482.097	545.872	300	525.631	341.874	723.663
1956	epidermal growth factor receptor (erythroblastic leukemia viral (v-erb-b) oncogene homolog, avian)	EGFR	A_23_P215790	EGFR	450.316	537.634	461.637	506.116	277.57	492.541	327.233	730.068
1956	epidermal growth factor receptor (erythroblastic leukemia viral (v-erb-b) oncogene homolog, avian)	EGFR	A_23_P215790	EGFR	454.782	543.011	453.964	477.064	286.916	522.376	318.448	698.047
1956	epidermal growth factor receptor (erythroblastic leukemia viral (v-erb-b) oncogene homolog, avian)	EGFR	A_23_P215790	EGFR	430.964	537.634	428.389	489.297	290.187	474.641	339.678	698.047
1956	epidermal growth factor receptor (erythroblastic leukemia viral (v-erb-b) oncogene homolog, avian)	EGFR	A_23_P215790	EGFR	424.265	523.656	465.473	490.826	293.925	529.97	346.266	698.047
1956	epidermal growth factor receptor (erythroblastic leukemia viral (v-erb-b) oncogene homolog, avian)	EGFR	A_23_P215790	EGFR	454.038	564.516	487.212	531.346	307.477	510.442	386.53	774.896
1956	epidermal growth factor receptor (erythroblastic leukemia viral (v-erb-b) oncogene homolog, avian)	EGFR	A_23_P215790	EGFR	463.714	553.763	478.261	526.758	309.813	505.56	356.515	723.663
1956	epidermal growth factor receptor (erythroblastic leukemia viral (v-erb-b) oncogene homolog, avian)	EGFR	A_33_P3351944	EGFR	256.048	66.129	6930.95	84.0979	38.6916	55.872	150.805	167.787
1956	epidermal growth factor receptor (erythroblastic leukemia viral (v-erb-b) oncogene homolog, avian)	EGFR	A_33_P3351955	EGFR	43.6174	37.957	34.2711	45.1835	30.4673	40.2495	26.7936	26.2568
5610	eukaryotic translation initiation factor 2-alpha kinase 2	EIF2AK2	A_23_P142750	EIF2AK2	15705.2	8709.68	20204.6	10397.6	3471.96	3433.69	6610.54	5161.71
5610	eukaryotic translation initiation factor 2-alpha kinase 2	EIF2AK2	A_33_P3224858	EIF2AK2	1228.14	682.796	1675.19	661.315	281.308	258.747	511.713	475.184
9451	eukaryotic translation initiation factor 2-alpha kinase 3	EIF2AK3	A_23_P135857	EIF2AK3	58.5783	81.1828	43.734	75.6116	56.0747	60.754	66.8375	111.431
1965	eukaryotic translation initiation factor 2, subunit 1 alpha, 35kDa	EIF2S1	A_33_P3402171	EIF2S1	412.356	358.064	354.22	320.336	410.747	361.812	257.687	302.914
1978	eukaryotic translation initiation factor 4E binding protein 1	EIF4EBP1	A_23_P22224	EIF4EBP1	2463.71	1360.22	2378.52	1689.6	2560.75	2636.29	2606.15	2676.91
1981	eukaryotic translation initiation factor 4 gamma, 1	EIF4G1	A_23_P218892	EIF4G1	1183.48	1500	795.396	1299.69	1850.47	1611.07	576.135	928.594
2064	v-erb-b2 erythroblastic leukemia viral oncogene homolog 2, neuro/glioblastoma derived oncogene homolog (avian)	ERBB2	A_23_P89249	ERBB2	3059.17	3112.9	3810.74	4227.83	2074.76	2299.97	2679.36	1280.82
2064	v-erb-b2 erythroblastic leukemia viral oncogene homolog 2, neuro/glioblastoma derived oncogene homolog (avian)	ERBB2	A_23_P89249	ERBB2	3252.7	3317.2	3900.26	4097.86	2004.67	2186.06	2752.56	1306.44
2064	v-erb-b2 erythroblastic leukemia viral oncogene homolog 2, neuro/glioblastoma derived oncogene homolog (avian)	ERBB2	A_23_P89249	ERBB2	3215.48	3338.71	4028.13	4311.93	2233.64	2337.94	2957.54	1389.69
2064	v-erb-b2 erythroblastic leukemia viral oncogene homolog 2, neuro/glioblastoma derived oncogene homolog (avian)	ERBB2	A_23_P89249	ERBB2	3193.15	3333.33	3964.19	4006.12	2144.86	2337.94	2759.88	1306.44
2064	v-erb-b2 erythroblastic leukemia viral oncogene homolog 2, neuro/glioblastoma derived oncogene homolog (avian)	ERBB2	A_23_P89249	ERBB2	3237.81	3220.43	3951.41	4128.44	2018.69	2218.61	2767.2	1293.63
2064	v-erb-b2 erythroblastic leukemia viral oncogene homolog 2, neuro/glioblastoma derived oncogene homolog (avian)	ERBB2	A_23_P89249	ERBB2	3237.81	3252.69	3874.68	4044.34	2065.42	2240.3	2811.13	1280.82
2064	v-erb-b2 erythroblastic leukemia viral oncogene homolog 2, neuro/glioblastoma derived oncogene homolog (avian)	ERBB2	A_23_P89249	ERBB2	3208.04	3327.96	3836.32	4021.41	2140.19	2120.97	2855.05	1389.69
2064	v-erb-b2 erythroblastic leukemia viral oncogene homolog 2, neuro/glioblastoma derived oncogene homolog (avian)	ERBB2	A_23_P89249	ERBB2	3490.88	3290.32	3976.98	4373.09	2191.59	1985.35	2759.88	1364.07
2064	v-erb-b2 erythroblastic leukemia viral oncogene homolog 2, neuro/glioblastoma derived oncogene homolog (avian)	ERBB2	A_23_P89249	ERBB2	3379.23	3586.02	4130.43	4021.41	2046.73	2017.9	2869.69	1389.69
2064	v-erb-b2 erythroblastic leukemia viral oncogene homolog 2, neuro/glioblastoma derived oncogene homolog (avian)	ERBB2	A_23_P89249	ERBB2	3609.97	3284.95	4322.25	3922.02	2350.47	2278.28	2935.58	1319.24
2064	v-erb-b2 erythroblastic leukemia viral oncogene homolog 2, neuro/glioblastoma derived oncogene homolog (avian)	ERBB2	A_33_P3292596	ERBB2	34.0901	19.6237	70.5882	23.9297	19.8598	26.9053	23.4261	15.562
2081	endoplasmic reticulum to nucleus signaling 1	ERN1	A_23_P164042	ERN1	9.00633	12.957	12.7877	7.64526	9.43925	17.6838	7.32064	15.9462
30001	ERO1-like (S. cerevisiae)	ERO1L	A_23_P106145	ERO1L	577.596	688.172	579.284	607.034	523.364	775.698	481.698	909.382
30001	ERO1-like (S. cerevisiae)	ERO1L	A_23_P106145	ERO1L	605.88	655.914	574.169	679.664	556.075	905.886	510.981	851.746
30001	ERO1-like (S. cerevisiae)	ERO1L	A_23_P106145	ERO1L	614.812	725.806	601.023	678.899	612.149	916.735	520.498	896.574
30001	ERO1-like (S. cerevisiae)	ERO1L	A_23_P106145	ERO1L	631.931	736.559	612.532	660.551	570.093	884.188	541.728	864.554
30001	ERO1-like (S. cerevisiae)	ERO1L	A_23_P106145	ERO1L	631.931	790.323	625.32	642.202	612.149	905.886	555.637	896.574
30001	ERO1-like (S. cerevisiae)	ERO1L	A_23_P106145	ERO1L	611.835	715.054	570.332	610.856	593.458	857.065	509.517	864.554
30001	ERO1-like (S. cerevisiae)	ERO1L	A_23_P106145	ERO1L	614.068	682.796	595.908	632.263	565.42	905.886	551.244	870.958
30001	ERO1-like (S. cerevisiae)	ERO1L	A_23_P106145	ERO1L	605.136	715.054	658.568	717.89	635.514	916.735	563.689	915.786
30001	ERO1-like (S. cerevisiae)	ERO1L	A_23_P106145	ERO1L	606.624	709.677	608.695	621.56	607.476	943.857	544.656	838.937
30001	ERO1-like (S. cerevisiae)	ERO1L	A_23_P106145	ERO1L	630.443	682.796	626.598	630.734	607.476	889.613	575.402	934.999
8772	Fas (TNFRSF6)-associated via death domain	FADD	A_23_P86917	FADD	7041.31	6344.08	5984.66	5863.92	8317.75	5749.93	6683.74	3624.72
55578	family with sequence similarity 48, member A	FAM48A	A_23_P140050	FAM48A	286.565	232.258	436.061	298.165	202.336	221.86	279.649	194.044
355	Fas (TNF receptor superfamily, member 6)	FAS	A_23_P63896	FAS	107.183	145.699	88.1074	93.2722	138.318	178.465	73.2064	147.294
355	Fas (TNF receptor superfamily, member 6)	FAS	A_23_P63896	FAS	101.972	143.011	67.1355	101.682	145.327	157.309	88.5798	133.846
355	Fas (TNF receptor superfamily, member 6)	FAS	A_23_P63896	FAS	105.694	113.441	72.89	88.685	132.243	167.616	76.8667	122.959
355	Fas (TNF receptor superfamily, member 6)	FAS	A_23_P63896	FAS	92.2963	119.355	78.2608	86.3914	142.991	138.866	83.4553	154.339
355	Fas (TNF receptor superfamily, member 6)	FAS	A_23_P63896	FAS	98.9952	109.677	71.6112	84.8624	123.364	139.951	77.5988	131.284
355	Fas (TNF receptor superfamily, member 6)	FAS	A_23_P63896	FAS	100.484	110.215	55.4987	75.9939	135.514	137.239	71.8887	128.082
355	Fas (TNF receptor superfamily, member 6)	FAS	A_23_P63896	FAS	101.228	110.753	62.2762	86.3914	133.645	128.017	69.5461	121.037
355	Fas (TNF receptor superfamily, member 6)	FAS	A_23_P63896	FAS	108.671	118.817	69.4373	83.3333	141.589	146.461	81.2591	138.969
355	Fas (TNF receptor superfamily, member 6)	FAS	A_23_P63896	FAS	113.137	121.505	69.5652	93.2722	181.308	160.564	76.1347	140.89
355	Fas (TNF receptor superfamily, member 6)	FAS	A_23_P63896	FAS	106.438	108.602	55.243	74.6177	131.308	136.696	77.5988	107.589
355	Fas (TNF receptor superfamily, member 6)	FAS	A_33_P3332112	FAS	26.2002	35.914	29.2839	30.1988	30.8411	44.2636	18.2284	21.7099
355	Fas (TNF receptor superfamily, member 6)	FAS	A_33_P3381127	FAS	73.6881	76.3441	41.1765	61.6972	101.869	99.8101	45.0219	106.308
2280	FK506 binding protein 1A, 12kDa	FKBP1A	A_23_P397238	FKBP1A	234.462	392.473	204.604	368.502	272.897	450.773	255.49	406.02
2280	FK506 binding protein 1A, 12kDa	FKBP1A	A_24_P160001	FKBP1A	590.994	661.29	864.45	733.18	463.084	688.907	251.83	494.397
2280	FK506 binding protein 1A, 12kDa	FKBP1A	A_32_P50522	FKBP1A	1473.76	1720.43	1329.92	1934.25	1271.03	1811.77	1281.11	1524.18
2280	FK506 binding protein 1A, 12kDa	FKBP1A	A_33_P3227345	FKBP1A	139.189	254.301	127.494	224.771	202.804	310.822	99.5607	297.791
2280	FK506 binding protein 1A, 12kDa	FKBP1A	A_33_P3403615	FKBP1A	826.2	849.462	918.158	1070.34	803.738	1019.8	1068.81	1210.38
2281	FK506 binding protein 1B, 12.6 kDa	FKBP1B	A_23_P142631	FKBP1B	7.44324	9.19355	12.7877	9.55658	4.6729	5.42446	7.32064	6.4041
2353	FBJ murine osteosarcoma viral oncogene homolog	FOS	A_23_P106194	FOS	1764.05	1779.57	1432.22	1758.41	363.084	678.058	797.95	537.304
2308	forkhead box O1	FOXO1	A_24_P22079	FOXO1	596.204	994.624	367.007	963.303	588.785	1063.2	226.208	519.373
2309	forkhead box O3	FOXO3	A_32_P102062	FOXO3	105.694	107.527	110.358	116.208	77.1028	92.7583	85.6515	84.5341
2309	forkhead box O3	FOXO3	A_33_P3240392	FOXO3	2359.51	2586.02	2148.34	2553.52	2373.83	2337.94	2847.73	2984.31
2309	forkhead box O3	FOXO3	A_33_P3375665	FOXO3	1756.6	2247.31	1700.77	1964.83	2238.32	2327.1	3221.08	3522.26
2548	glucosidase, alpha; acid	GAA	A_23_P153026	GAA	952.735	1596.77	1037.08	1842.51	855.14	688.907	1317.72	672.431
11337	GABA(A) receptor-associated protein	GABARAP	A_23_P27075	GABARAP	2322.29	2650.54	1841.43	3256.88	3056.07	2576.62	3616.4	3823.25
23710	GABA(A) receptor-associated protein like 1	GABARAPL1	A_24_P4816	GABARAPL1	75.9211	180.108	40.7928	172.783	41.9159	128.56	38.7994	114.633
23710	GABA(A) receptor-associated protein like 1	GABARAPL1	A_33_P3812669	GABARAPL1	848.53	1903.23	726.342	2048.93	476.635	1394.09	1017.57	1671.47
11345	GABA(A) receptor-associated protein-like 2	GABARAPL2	A_24_P356338	GABARAPL2	1243.02	1768.82	768.542	1750.76	1929.91	2316.25	878.477	1229.59
2597	glyceraldehyde-3-phosphate dehydrogenase	GAPDH	A_23_P13899	GAPDH	25083.7	24569.9	21994.9	27675.9	34486	40358	24670.6	19340.4
2597	glyceraldehyde-3-phosphate dehydrogenase	GAPDH	A_23_P13899	GAPDH	26497.9	27150.5	23273.6	27293.6	35420.5	36994.8	25695.4	20749.3
2597	glyceraldehyde-3-phosphate dehydrogenase	GAPDH	A_23_P13899	GAPDH	26497.9	24032.3	22762.1	29663.6	37196.3	37808.5	25329.4	20941.4
2597	glyceraldehyde-3-phosphate dehydrogenase	GAPDH	A_23_P13899	GAPDH	24339.4	23279.6	22250.6	25841	32383.2	34174.1	23426.1	18892.1
2597	glyceraldehyde-3-phosphate dehydrogenase	GAPDH	A_23_P13899	GAPDH	24190.5	24247.3	21227.6	25458.7	33644.9	33957.2	23133.2	18251.7
2597	glyceraldehyde-3-phosphate dehydrogenase	GAPDH	A_23_P13899	GAPDH	24265	23010.8	21867	24694.2	32196.2	34065.6	23792.1	17419.2
2597	glyceraldehyde-3-phosphate dehydrogenase	GAPDH	A_23_P13899	GAPDH	24265	23225.8	25447.6	24311.9	32009.3	34228.4	22620.8	18700
2597	glyceraldehyde-3-phosphate dehydrogenase	GAPDH	A_23_P13899	GAPDH	26274.7	23709.7	25703.3	26834.9	35841.1	38134	24963.4	19468.5
2597	glyceraldehyde-3-phosphate dehydrogenase	GAPDH	A_23_P13899	GAPDH	26125.8	24354.8	22762.1	24770.6	34112.1	33685.9	25183	20813.3
2597	glyceraldehyde-3-phosphate dehydrogenase	GAPDH	A_23_P13899	GAPDH	25381.5	24247.3	22890	25764.5	36962.6	36289.7	26427.5	20301
2773	guanine nucleotide binding protein (G protein), alpha inhibiting activity polypeptide 3	GNAI3	A_33_P3419334	GNAI3	310.383	360.753	207.161	278.287	366.355	404.123	327.965	374.64
2773	guanine nucleotide binding protein (G protein), alpha inhibiting activity polypeptide 3	GNAI3	A_33_P3419339	GNAI3	163.007	236.021	172.634	219.419	171.963	198.535	248.17	243.996
10399	guanine nucleotide binding protein (G protein), beta polypeptide 2-like 1	GNB2L1	A_23_P41716	GNB2L1	13993.3	11344.1	10370.8	10856.3	24252.3	18172	13762.8	8965.74
57120	golgi-associated PDZ and coiled-coil motif containing	GOPC	A_23_P58877	GOPC	341.645	373.656	242.967	365.443	411.682	417.141	526.354	471.342
2894	glutamate receptor, ionotropic, delta 1	GRID1	A_23_P32805	GRID1	7.44324	12.2043	12.7877	10.474	4.6729	5.42446	7.32064	6.4041
2894	glutamate receptor, ionotropic, delta 1	GRID1	A_24_P941896	GRID1	7.44324	5.37634	12.7877	7.64526	4.6729	5.42446	7.32064	6.4041
2894	glutamate receptor, ionotropic, delta 1	GRID1	A_33_P3234949	GRID1	7.44324	5.37634	12.7877	7.64526	4.6729	7.70274	7.32064	6.4041
2895	glutamate receptor, ionotropic, delta 2	GRID2	A_23_P32847	GRID2	7.44324	5.37634	12.7877	7.64526	4.6729	5.42446	11.2738	6.4041
3065	histone deacetylase 1	HDAC1	A_23_P114656	HDAC1	8038.7	11881.7	6074.17	11544.3	10887.8	11825.3	13396.8	10758.9
3065	histone deacetylase 1	HDAC1	A_23_P114656	HDAC1	7740.97	10752.7	5601.02	11544.3	10327.1	11174.4	12811.1	10054.4
3065	histone deacetylase 1	HDAC1	A_23_P114656	HDAC1	7889.84	10914	5933.5	10397.6	9906.54	10740.4	12298.7	10374.6
3065	histone deacetylase 1	HDAC1	A_23_P114656	HDAC1	7964.27	11397.8	5984.66	10550.5	10186.9	11554.1	13030.7	10182.5
3065	histone deacetylase 1	HDAC1	A_23_P114656	HDAC1	7413.47	10215.1	5332.48	10779.8	10280.4	10686.2	12298.7	9670.2
3065	histone deacetylase 1	HDAC1	A_23_P114656	HDAC1	8262	11344.1	6010.23	10397.6	10467.3	11879.6	12737.9	10118.5
3065	histone deacetylase 1	HDAC1	A_23_P114656	HDAC1	8931.89	12150.5	5984.66	11544.3	11682.2	12259.3	12957.5	10054.4
3065	histone deacetylase 1	HDAC1	A_23_P114656	HDAC1	7740.97	10645.2	5780.05	10932.7	11261.7	11988.1	13177.2	10310.6
3065	histone deacetylase 1	HDAC1	A_23_P114656	HDAC1	8262	11774.2	6189.26	10779.8	11588.8	12367.8	13396.8	10438.7
3065	histone deacetylase 1	HDAC1	A_23_P114656	HDAC1	8485.3	12473.1	6841.43	10550.5	10233.6	10848.9	13323.6	10566.8
10013	histone deacetylase 6	HDAC6	A_23_P250455	HDAC6	707.108	449.462	828.645	480.887	565.42	371.033	797.95	521.294
10013	histone deacetylase 6	HDAC6	A_33_P3320619	HDAC6	35.9509	24.9462	32.8644	23.0122	79.9065	30.6482	45.4612	29.5869
9146	hepatocyte growth factor-regulated tyrosine kinase substrate	HGS	A_23_P72627	HGS	16003	14569.9	20332.5	16666.7	11729	13073	9224.01	9093.82
3091	hypoxia inducible factor 1, alpha subunit (basic helix-loop-helix transcription factor)	HIF1A	A_24_P56388	HIF1A	335.69	469.892	308.184	435.78	364.953	493.084	358.711	490.554
3091	hypoxia inducible factor 1, alpha subunit (basic helix-loop-helix transcription factor)	HIF1A	A_24_P56388	HIF1A	369.185	484.946	300.512	525.23	407.944	487.66	386.53	521.294
3091	hypoxia inducible factor 1, alpha subunit (basic helix-loop-helix transcription factor)	HIF1A	A_24_P56388	HIF1A	377.372	520.43	283.888	409.786	376.635	467.046	363.104	479.667
3091	hypoxia inducible factor 1, alpha subunit (basic helix-loop-helix transcription factor)	HIF1A	A_24_P56388	HIF1A	381.838	533.333	313.299	435.78	420.56	494.711	391.654	519.373
3091	hypoxia inducible factor 1, alpha subunit (basic helix-loop-helix transcription factor)	HIF1A	A_24_P56388	HIF1A	387.793	486.559	347.826	467.125	381.776	469.759	381.406	517.451
3091	hypoxia inducible factor 1, alpha subunit (basic helix-loop-helix transcription factor)	HIF1A	A_24_P56388	HIF1A	376.628	607.527	373.401	419.725	391.589	428.533	406.296	539.866
3091	hypoxia inducible factor 1, alpha subunit (basic helix-loop-helix transcription factor)	HIF1A	A_24_P56388	HIF1A	375.139	497.312	318.414	418.196	387.383	455.113	378.477	485.431
3091	hypoxia inducible factor 1, alpha subunit (basic helix-loop-helix transcription factor)	HIF1A	A_24_P56388	HIF1A	355.787	482.258	343.99	420.489	405.607	486.574	404.099	502.722
3091	hypoxia inducible factor 1, alpha subunit (basic helix-loop-helix transcription factor)	HIF1A	A_24_P56388	HIF1A	375.884	477.957	312.02	409.786	389.719	439.924	405.564	510.407
3091	hypoxia inducible factor 1, alpha subunit (basic helix-loop-helix transcription factor)	HIF1A	A_24_P56388	HIF1A	400.447	526.882	352.941	391.437	372.43	421.481	389.458	530.26
3091	hypoxia inducible factor 1, alpha subunit (basic helix-loop-helix transcription factor)	HIF1A	A_33_P3231277	HIF1A	157.052	128.495	262.148	142.966	65.4205	86.7914	92.9722	90.9382
3326	heat shock protein 90kDa alpha (cytosolic), class B member 1	HSP90AB1	A_23_P145089	HSP90AB1	4346.86	4483.87	2429.67	3769.11	5747.66	5348.52	2730.6	3816.84
3326	heat shock protein 90kDa alpha (cytosolic), class B member 1	HSP90AB1	A_24_P823684	HSP90AB1	4026.79	3080.65	4872.12	3593.27	3280.37	3726.61	3213.76	3400.58
3309	heat shock 70kDa protein 5 (glucose-regulated protein, 78kDa)	HSPA5	A_24_P98411	HSPA5	1555.64	849.462	1572.89	909.786	1102.8	574.993	980.966	1024.66
3312	heat shock 70kDa protein 8	HSPA8	A_33_P3346688	HSPA8	15.9285	13.1183	17.2634	16.208	51.4018	53.9734	9.15081	28.6263
26353	heat shock 22kDa protein 8	HSPB8	A_33_P3390758	HSPA8	4689.24	6989.24	3580.56	7645.26	10981.3	8787.63	4209.37	6007.05
26353	heat shock 22kDa protein 8	HSPB8	A_33_P3390758	HSPB8	8.7086	7.09677	12.7877	9.09786	4.6729	8.78763	7.32064	6.4041
3458	interferon, gamma	IFNG	A_23_P151294	IFNG	7.44324	10.0538	12.7877	18.8073	4.6729	8.84188	7.32064	12.7442
3458	interferon, gamma	IFNG	A_23_P151294	IFNG	7.44324	7.15054	12.7877	7.64526	7.05607	14.2121	7.32064	6.4041
3458	interferon, gamma	IFNG	A_23_P151294	IFNG	7.44324	5.37634	12.7877	7.64526	4.6729	7.32303	7.32064	6.4041
3458	interferon, gamma	IFNG	A_23_P151294	IFNG	7.44324	5.37634	12.7877	7.64526	4.6729	5.42446	7.32064	6.4041
3458	interferon, gamma	IFNG	A_23_P151294	IFNG	7.44324	5.37634	12.7877	7.64526	4.6729	5.42446	7.32064	6.4041
3458	interferon, gamma	IFNG	A_23_P151294	IFNG	7.44324	5.37634	12.7877	7.64526	4.6729	5.42446	7.32064	6.4041
3458	interferon, gamma	IFNG	A_23_P151294	IFNG	7.44324	5.37634	12.7877	7.64526	4.6729	5.42446	7.32064	6.4041
3458	interferon, gamma	IFNG	A_23_P151294	IFNG	7.44324	5.37634	12.7877	7.64526	4.76635	5.42446	7.32064	6.4041
3458	interferon, gamma	IFNG	A_23_P151294	IFNG	7.44324	5.37634	16.2404	7.64526	4.6729	5.42446	7.32064	6.4041
3458	interferon, gamma	IFNG	A_23_P151294	IFNG	7.44324	5.37634	12.7877	7.64526	4.6729	5.42446	17.3499	6.4041
3551	inhibitor of kappa light polypeptide gene enhancer in B-cells, kinase beta	IKBKB	A_24_P132518	IKBKB	186.081	86.0215	190.537	69.8012	264.953	150.8	297.218	196.606
9641	inhibitor of kappa light polypeptide gene enhancer in B-cells, kinase epsilon	IKBKE	A_23_P887	IKBKE	33.7179	37.7419	38.8747	34.0979	24.5327	34.1741	18.814	12.8722
11009	interleukin 24	IL24	A_33_P3232692	IL24	7.44324	5.37634	12.7877	7.64526	4.6729	5.42446	7.32064	6.4041
11009	interleukin 24	IL24	A_33_P3290780	IL24	7.44324	5.37634	12.7877	7.64526	4.76635	5.42446	7.32064	6.4041
345611	immunity-related GTPase family, M	IRGM	A_33_P3364038	IRGM	7.44324	5.37634	12.7877	7.64526	4.6729	5.42446	7.32064	6.4041
3675	integrin, alpha 3 (antigen CD49C, alpha 3 subunit of VLA-3 receptor)	ITGA3	A_23_P55251	ITGA3	1168.59	811.828	979.539	848.624	714.953	710.605	493.411	521.934
3655	integrin, alpha 6	ITGA6	A_23_P210176	ITGA6	1741.72	1736.56	897.698	1506.12	1897.19	1296.45	1705.71	2042.91
3655	integrin, alpha 6	ITGA6	A_33_P3231447	ITGA6	1585.41	1172.04	1062.66	1032.11	1107.48	933.008	1156.66	1652.26
3688	integrin, beta 1 (fibronectin receptor, beta polypeptide, antigen CD29 includes MDF2, MSK12)	ITGB1	A_23_P104199	ITGB1	588.016	1000	374.68	863.914	616.822	737.727	489.751	1133.53
3688	integrin, beta 1 (fibronectin receptor, beta polypeptide, antigen CD29 includes MDF2, MSK12)	ITGB1	A_23_P104199	ITGB1	567.175	1000	392.583	863.914	612.149	699.756	521.962	1178.35
3688	integrin, beta 1 (fibronectin receptor, beta polypeptide, antigen CD29 includes MDF2, MSK12)	ITGB1	A_23_P104199	ITGB1	555.266	924.731	390.026	772.171	602.804	754.001	515.373	1146.33
3688	integrin, beta 1 (fibronectin receptor, beta polypeptide, antigen CD29 includes MDF2, MSK12)	ITGB1	A_23_P104199	ITGB1	582.806	1016.13	395.141	902.14	691.589	754.001	527.818	1152.74
3688	integrin, beta 1 (fibronectin receptor, beta polypeptide, antigen CD29 includes MDF2, MSK12)	ITGB1	A_23_P104199	ITGB1	556.01	967.742	368.286	795.107	649.533	699.756	517.569	1107.91
3688	integrin, beta 1 (fibronectin receptor, beta polypeptide, antigen CD29 includes MDF2, MSK12)	ITGB1	A_23_P104199	ITGB1	564.198	935.484	372.123	772.171	626.168	716.03	502.196	1069.48
3688	integrin, beta 1 (fibronectin receptor, beta polypeptide, antigen CD29 includes MDF2, MSK12)	ITGB1	A_23_P104199	ITGB1	554.522	876.344	398.977	818.043	616.822	786.547	555.637	1095.1
3688	integrin, beta 1 (fibronectin receptor, beta polypeptide, antigen CD29 includes MDF2, MSK12)	ITGB1	A_23_P104199	ITGB1	601.414	897.849	419.437	986.239	668.224	688.907	550.512	1178.35
3688	integrin, beta 1 (fibronectin receptor, beta polypeptide, antigen CD29 includes MDF2, MSK12)	ITGB1	A_23_P104199	ITGB1	570.152	881.721	401.534	795.107	672.897	721.454	525.622	1152.74
3688	integrin, beta 1 (fibronectin receptor, beta polypeptide, antigen CD29 includes MDF2, MSK12)	ITGB1	A_23_P104199	ITGB1	568.664	903.226	405.371	787.462	668.224	699.756	516.105	1139.93
3691	integrin, beta 4	ITGB4	A_33_P3377364	ITGB4	8708.6	5913.98	9782.61	7721.71	6401.87	5343.1	9077.59	9157.86
3708	inositol 1,4,5-triphosphate receptor, type 1	ITPR1	A_23_P92042	ITPR1	37.0674	62.3656	32.8644	51.3761	18.1308	29.1836	28.6237	47.9667
9711	KIAA0226	KIAA0226	A_23_P304171	KIAA0226	863.416	908.602	707.161	886.85	724.299	808.245	707.174	1011.85
9711	KIAA0226	KIAA0226	A_24_P66545	KIAA0226	10.4205	11.828	12.7877	7.64526	11.9626	10.7404	7.32064	6.4041
3799	kinesin family member 5B	KIF5B	A_33_P3292332	KIF5B	3342.02	3397.85	3158.57	2989.3	3607.47	2929.21	4633.97	4290.75
3799	kinesin family member 5B	KIF5B	A_33_P3292337	KIF5B	419.055	342.473	572.89	344.801	398.131	442.636	390.19	372.719
54800	kelch-like 24 (Drosophila)	KLHL24	A_24_P521994	KLHL24	170.45	430.107	136.829	412.08	139.252	240.304	452.416	461.736
3916	lysosomal-associated membrane protein 1	LAMP1	A_23_P162846	LAMP1	26274.7	38709.7	24552.4	42889.9	26869.2	32818	18594.4	21133.5
3920	lysosomal-associated membrane protein 2	LAMP2	A_23_P416608	LAMP2	180.127	217.742	226.343	262.997	186.916	195.281	278.184	275.376
3920	lysosomal-associated membrane protein 2	LAMP2	A_24_P396231	LAMP2	170.45	347.849	106.394	287.462	317.757	327.638	387.262	463.657
3920	lysosomal-associated membrane protein 2	LAMP2	A_33_P3410409	LAMP2	989.951	1930.11	755.754	1628.44	1009.35	1366.96	878.477	1575.41
84557	microtubule-associated protein 1 light chain 3 alpha	MAP1LC3A	A_33_P3300308	MAP1LC3A	107.183	479.57	83.3759	531.346	54.6729	151.343	44.2167	60.3907
81631	microtubule-associated protein 1 light chain 3 beta	MAP1LC3B	A_23_P77630	MAP1LC3B	383.327	655.914	369.565	764.526	252.804	495.796	271.596	584.054
81631	microtubule-associated protein 1 light chain 3 beta	MAP1LC3B	A_32_P220715	MAP1LC3B	1012.28	1897.85	1159.85	1880.73	1247.66	2782.75	1449.49	3567.08
440738	microtubule-associated protein 1 light chain 3 gamma	MAP1LC3C	A_24_P216456	MAP1LC3C	7.44324	5.37634	12.7877	7.64526	4.6729	5.42446	7.32064	6.4041
5609	mitogen-activated protein kinase kinase 7	MAP2K7	A_33_P3236651	MAP2K7	4056.57	2043.01	5102.3	3180.43	2738.32	2538.65	4172.77	3067.56
5594	mitogen-activated protein kinase 1	MAPK1	A_23_P257895	MAPK1	177.894	231.183	132.992	227.064	250.934	276.648	245.974	279.219
5594	mitogen-activated protein kinase 1	MAPK1	A_23_P257895	MAPK1	174.172	251.613	149.616	233.945	239.72	258.747	241.581	261.287
5594	mitogen-activated protein kinase 1	MAPK1	A_23_P257895	MAPK1	177.149	238.71	150.895	221.712	250	234.879	237.189	278.578
5594	mitogen-activated protein kinase 1	MAPK1	A_23_P257895	MAPK1	164.496	232.258	143.222	217.89	262.617	257.662	251.83	270.253
5594	mitogen-activated protein kinase 1	MAPK1	A_23_P257895	MAPK1	174.916	228.495	162.404	237.768	261.215	263.629	240.117	256.164
5594	mitogen-activated protein kinase 1	MAPK1	A_23_P257895	MAPK1	180.871	241.398	176.471	217.89	223.832	251.153	258.419	266.411
5594	mitogen-activated protein kinase 1	MAPK1	A_23_P257895	MAPK1	177.149	205.914	144.501	207.951	223.364	241.931	237.189	252.322
5594	mitogen-activated protein kinase 1	MAPK1	A_23_P257895	MAPK1	197.246	234.946	161.125	201.835	230.841	234.879	245.242	273.455
5594	mitogen-activated protein kinase 1	MAPK1	A_23_P257895	MAPK1	193.524	240.322	172.634	229.358	248.598	239.219	262.079	282.421
5594	mitogen-activated protein kinase 1	MAPK1	A_23_P257895	MAPK1	203.201	238.172	163.683	205.658	232.243	232.167	243.045	270.253
5595	mitogen-activated protein kinase 3	MAPK3	A_23_P37910	MAPK3	106.438	161.29	81.9693	159.786	137.85	132.357	73.9385	42.4592
5595	mitogen-activated protein kinase 3	MAPK3	A_23_P37910	MAPK3	117.603	153.763	78.6445	149.847	135.514	123.678	81.2591	46.4938
5595	mitogen-activated protein kinase 3	MAPK3	A_23_P37910	MAPK3	122.069	155.376	80.4348	172.783	144.392	126.39	85.6515	41.1784
5595	mitogen-activated protein kinase 3	MAPK3	A_23_P37910	MAPK3	113.137	175.269	88.2353	143.731	144.392	124.763	82.7233	43.1636
5595	mitogen-activated protein kinase 3	MAPK3	A_23_P37910	MAPK3	115.37	181.72	92.1995	143.731	142.523	117.168	79.0629	42.7794
5595	mitogen-activated protein kinase 3	MAPK3	A_23_P37910	MAPK3	119.092	148.925	82.225	151.376	145.794	130.187	88.5798	41.0503
5595	mitogen-activated protein kinase 3	MAPK3	A_23_P37910	MAPK3	112.393	155.914	92.1995	137.615	145.794	121.508	79.0629	42.203
5595	mitogen-activated protein kinase 3	MAPK3	A_23_P37910	MAPK3	110.904	153.226	85.9335	137.615	148.131	112.829	80.5271	46.3657
5595	mitogen-activated protein kinase 3	MAPK3	A_23_P37910	MAPK3	117.603	143.011	80.0511	133.792	136.448	114.999	84.1874	35.2225
5595	mitogen-activated protein kinase 3	MAPK3	A_23_P37910	MAPK3	148.865	161.29	89.1304	148.318	141.121	118.796	87.8477	41.8828
5599	mitogen-activated protein kinase 8	MAPK8	A_23_P356152	MAPK8	51.4328	48.7097	62.7877	47.0948	45.8411	49.2541	34.8463	44.3804
5599	mitogen-activated protein kinase 8	MAPK8	A_24_P286898	MAPK8	54.6334	41.6129	40.2813	50.5352	62.1495	51.2069	48.6091	57.1246
5599	mitogen-activated protein kinase 8	MAPK8	A_33_P3250289	MAPK8	62.7466	59.6774	79.9232	49.0061	52.3364	51.8036	32.6501	50.6564
9479	mitogen-activated protein kinase 8 interacting protein 1	MAPK8IP1	A_24_P409595	MAPK8IP1	35.8764	29.5699	46.0358	33.6391	23.271	32.9807	41.2884	34.5181
5601	mitogen-activated protein kinase 9	MAPK9	A_23_P167692	MAPK9	270.934	196.237	372.123	234.709	237.85	204.502	180.088	187
5601	mitogen-activated protein kinase 9	MAPK9	A_33_P3400192	MAPK9	126.535	132.258	149.616	112.385	150.467	213.724	112.738	135.127
51360	membrane-bound transcription factor peptidase, site 2	MBTPS2	A_23_P114095	MBTPS2	36.9929	34.7312	21.0997	27.7523	21.3551	18.0635	12.7379	14.4733
51360	membrane-bound transcription factor peptidase, site 2	MBTPS2	A_23_P114095	MBTPS2	43.4686	34.4086	25.8312	20.948	26.9159	24.4101	18.3748	30.9318
51360	membrane-bound transcription factor peptidase, site 2	MBTPS2	A_23_P114095	MBTPS2	41.0123	33.6559	26.9821	29.2813	23.8785	22.7827	18.1552	19.0842
51360	membrane-bound transcription factor peptidase, site 2	MBTPS2	A_23_P114095	MBTPS2	45.4038	39.8925	21.2276	25.3823	27.3832	19.745	21.2299	17.9955
51360	membrane-bound transcription factor peptidase, site 2	MBTPS2	A_23_P114095	MBTPS2	39.4492	36.1828	18.2864	23.471	27.0561	19.4738	27.306	20.6212
51360	membrane-bound transcription factor peptidase, site 2	MBTPS2	A_23_P114095	MBTPS2	42.7242	35.3226	25.5754	27.4465	30.0934	22.2403	18.9605	18.7
51360	membrane-bound transcription factor peptidase, site 2	MBTPS2	A_23_P114095	MBTPS2	42.6498	34.0323	24.1688	23.3945	26.9626	23.7591	18.6676	17.8674
51360	membrane-bound transcription factor peptidase, site 2	MBTPS2	A_23_P114095	MBTPS2	35.281	37.9032	26.8542	24.3884	32.757	17.9007	20.2782	20.5572
51360	membrane-bound transcription factor peptidase, site 2	MBTPS2	A_23_P114095	MBTPS2	49.051	27.1505	21.7391	32.1865	31.1682	24.9525	19.1801	19.2123
51360	membrane-bound transcription factor peptidase, site 2	MBTPS2	A_23_P114095	MBTPS2	45.2549	35.3226	29.7954	26.1468	24.6729	22.9455	21.0834	14.089
64223	MTOR associated protein, LST8 homolog (S. cerevisiae)	MLST8	A_33_P3256054	MLST8	1310.01	903.226	1547.31	1139.14	1303.74	1063.2	1405.56	1171.95
64223	MTOR associated protein, LST8 homolog (S. cerevisiae)	MLST8	A_33_P3276519	MLST8	114.626	101.613	84.1432	100.917	257.477	156.767	61.8594	72.3663
64419	myotubularin related protein 14	MTMR14	A_32_P9842	MTMR14	2895.42	3526.88	3248.08	4097.86	2546.73	3227.56	2313.32	2190.2
64419	myotubularin related protein 14	MTMR14	A_33_P3251322	MTMR14	87.086	66.129	123.785	77.9817	71.028	88.9612	121.523	80.0512
2475	mechanistic target of rapamycin (serine/threonine kinase)	MTOR	A_23_P34606	MTOR	485.299	522.581	475.703	531.346	481.308	553.295	404.831	445.725
4609	v-myc myelocytomatosis viral oncogene homolog (avian)	MYC	A_23_P215956	MYC	1704.5	2139.78	1273.66	1766.06	4294.39	4442.64	2342.61	4425.23
4609	v-myc myelocytomatosis viral oncogene homolog (avian)	MYC	A_23_P215956	MYC	1764.05	2193.55	1329.92	1750.76	4336.45	4160.57	2423.13	4982.39
4609	v-myc myelocytomatosis viral oncogene homolog (avian)	MYC	A_23_P215956	MYC	1652.4	2021.51	1304.35	1865.44	4373.83	4800.65	2569.55	4341.98
4609	v-myc myelocytomatosis viral oncogene homolog (avian)	MYC	A_23_P215956	MYC	1659.84	2069.89	1253.2	1865.44	4280.37	4160.57	2386.53	4406.02
4609	v-myc myelocytomatosis viral oncogene homolog (avian)	MYC	A_23_P215956	MYC	1548.19	1903.23	1239.13	1712.54	4079.44	4095.47	2357.25	4316.36
4609	v-myc myelocytomatosis viral oncogene homolog (avian)	MYC	A_23_P215956	MYC	1726.83	2032.26	1276.21	1918.96	4341.12	4339.57	2547.58	4598.14
4609	v-myc myelocytomatosis viral oncogene homolog (avian)	MYC	A_23_P215956	MYC	1630.07	2118.28	1317.14	1689.6	4607.48	4572.82	2679.36	4822.29
4609	v-myc myelocytomatosis viral oncogene homolog (avian)	MYC	A_23_P215956	MYC	1771.49	2091.4	1381.07	1918.96	4514.02	4524	2620.79	4604.55
4609	v-myc myelocytomatosis viral oncogene homolog (avian)	MYC	A_23_P215956	MYC	1674.73	1924.73	1278.77	1659.02	4252.33	4307.03	2452.42	4380.4
4609	v-myc myelocytomatosis viral oncogene homolog (avian)	MYC	A_23_P215956	MYC	1674.73	2010.75	1329.92	1903.67	4495.32	4252.78	2628.11	4636.57
4609	v-myc myelocytomatosis viral oncogene homolog (avian)	MYC	A_33_P3245163	MYC	7.44324	5.37634	12.7877	7.64526	4.6729	5.80418	7.32064	6.4041
92345	nuclear assembly factor 1 homolog (S. cerevisiae)	NAF1	A_24_P223163	NAF1	37.514	26.9892	42.0716	26.8349	44.7196	24.8983	45.1684	41.8188
10135	nicotinamide phosphoribosyltransferase	NAMPT	A_33_P3364864	NAMPT	878.302	795.699	865.729	825.688	347.663	732.303	281.113	755.684
10135	nicotinamide phosphoribosyltransferase	NAMPT	A_33_P3364869	NAMPT	1756.6	1188.17	2468.03	1330.28	369.626	737.727	411.42	1210.38
10135	nicotinamide phosphoribosyltransferase	NAMPT	A_33_P3375934	NAMPT	855.973	1134.41	716.112	1077.98	724.299	1177.11	473.645	1280.82
4077	neighbor of BRCA1 gene 1	NBR1	A_23_P207399	NBR1	3907.7	5806.45	4053.71	5756.88	3766.35	4735.56	6046.85	4309.96
10787	NCK-associated protein 1	NCKAP1	A_23_P73239	NCKAP1	1347.23	1752.69	1008.95	1529.05	1775.7	1860.59	1676.43	2510.41
4780	nuclear factor (erythroid-derived 2)-like 2	NFE2L2	A_33_P3225600	NFE2L2	7.44324	5.37634	12.7877	7.64526	4.6729	5.42446	7.32064	6.4041
4790	nuclear factor of kappa light polypeptide gene enhancer in B-cells 1	NFKB1	A_23_P30024	NFKB1	497.953	548.387	374.68	513.762	630.841	500.678	433.382	526.417
4790	nuclear factor of kappa light polypeptide gene enhancer in B-cells 1	NFKB1	A_23_P30024	NFKB1	535.169	491.936	370.844	485.474	598.131	502.305	434.846	541.787
4790	nuclear factor of kappa light polypeptide gene enhancer in B-cells 1	NFKB1	A_23_P30024	NFKB1	517.305	532.258	388.747	479.358	626.168	492.541	435.578	530.26
4790	nuclear factor of kappa light polypeptide gene enhancer in B-cells 1	NFKB1	A_23_P30024	NFKB1	518.794	490.322	356.778	480.887	588.785	460.537	420.205	512.969
4790	nuclear factor of kappa light polypeptide gene enhancer in B-cells 1	NFKB1	A_23_P30024	NFKB1	512.839	487.634	367.007	509.174	570.093	448.603	434.114	491.835
4790	nuclear factor of kappa light polypeptide gene enhancer in B-cells 1	NFKB1	A_23_P30024	NFKB1	550.056	502.688	355.499	467.125	602.804	443.179	432.65	578.931
4790	nuclear factor of kappa light polypeptide gene enhancer in B-cells 1	NFKB1	A_23_P30024	NFKB1	492.743	530.108	393.862	477.064	607.476	447.518	445.095	509.766
4790	nuclear factor of kappa light polypeptide gene enhancer in B-cells 1	NFKB1	A_23_P30024	NFKB1	535.913	467.204	367.007	466.361	598.131	486.574	436.31	491.195
4790	nuclear factor of kappa light polypeptide gene enhancer in B-cells 1	NFKB1	A_23_P30024	NFKB1	524.749	522.581	401.534	473.241	640.187	453.485	426.793	514.249
4790	nuclear factor of kappa light polypeptide gene enhancer in B-cells 1	NFKB1	A_23_P30024	NFKB1	556.01	510.215	400.256	465.596	621.495	470.843	456.076	501.441
159296	NK2 transcription factor related, locus 3 (Drosophila)	NKX2-3	A_24_P38702	NKX2-3	171.939	146.237	195.652	184.251	121.028	119.338	117.862	85.8149
58484	NLR family, CARD domain containing 4	NLRC4	A_23_P119835	NLRC4	7.44324	7.41935	12.7877	14.1437	4.6729	5.42446	7.32064	6.4041
58484	NLR family, CARD domain containing 4	NLRC4	A_23_P119835	NLRC4	7.44324	8.44086	12.7877	8.8685	4.6729	6.88907	7.32064	6.4041
58484	NLR family, CARD domain containing 4	NLRC4	A_23_P119835	NLRC4	7.44324	8.65591	12.7877	7.64526	4.6729	5.42446	7.32064	6.4041
58484	NLR family, CARD domain containing 4	NLRC4	A_23_P119835	NLRC4	7.44324	5.96774	12.7877	7.64526	4.6729	5.42446	7.32064	6.4041
58484	NLR family, CARD domain containing 4	NLRC4	A_23_P119835	NLRC4	7.44324	5.37634	12.7877	7.64526	4.6729	5.42446	7.32064	6.4041
58484	NLR family, CARD domain containing 4	NLRC4	A_23_P119835	NLRC4	7.44324	5.37634	12.7877	7.64526	4.6729	5.42446	7.32064	6.4041
58484	NLR family, CARD domain containing 4	NLRC4	A_23_P119835	NLRC4	7.44324	5.37634	12.7877	7.64526	4.6729	5.42446	7.32064	6.4041
58484	NLR family, CARD domain containing 4	NLRC4	A_23_P119835	NLRC4	7.44324	5.37634	12.7877	7.64526	4.6729	5.42446	7.32064	6.4041
58484	NLR family, CARD domain containing 4	NLRC4	A_23_P119835	NLRC4	7.44324	5.37634	12.7877	7.64526	4.6729	5.42446	7.32064	6.4041
58484	NLR family, CARD domain containing 4	NLRC4	A_23_P119835	NLRC4	7.44324	5.37634	12.7877	7.64526	7.99065	5.42446	7.32064	6.4041
58484	NLR family, CARD domain containing 4	NLRC4	A_33_P3272938	NLRC4	7.44324	5.37634	12.7877	7.64526	4.6729	5.42446	7.32064	6.4041
4864	Niemann-Pick disease, type C1	NPC1	A_23_P107587	NPC1	148.121	279.032	111.637	233.18	241.589	336.859	170.571	396.414
4864	Niemann-Pick disease, type C1	NPC1	A_23_P107587	NPC1	169.706	272.043	123.657	254.587	258.878	375.915	172.035	427.154
4864	Niemann-Pick disease, type C1	NPC1	A_23_P107587	NPC1	156.308	282.258	127.11	240.826	265.888	374.831	177.892	396.414
4864	Niemann-Pick disease, type C1	NPC1	A_23_P107587	NPC1	156.308	288.172	132.992	226.3	233.645	315.161	178.624	403.458
4864	Niemann-Pick disease, type C1	NPC1	A_23_P107587	NPC1	165.24	287.097	111.637	240.061	264.486	333.062	168.375	366.315
4864	Niemann-Pick disease, type C1	NPC1	A_23_P107587	NPC1	158.541	299.462	114.834	255.352	293.925	358.557	185.212	381.044
4864	Niemann-Pick disease, type C1	NPC1	A_23_P107587	NPC1	171.195	277.957	106.266	230.122	268.224	346.623	193.265	416.266
4864	Niemann-Pick disease, type C1	NPC1	A_23_P107587	NPC1	177.149	284.409	139.386	227.829	258.411	352.59	175.695	410.503
4864	Niemann-Pick disease, type C1	NPC1	A_23_P107587	NPC1	174.916	281.72	117.263	224.006	271.028	344.454	194.729	419.469
4864	Niemann-Pick disease, type C1	NPC1	A_23_P107587	NPC1	181.615	270.968	127.877	214.067	273.364	338.487	182.284	449.568
3084	neuregulin 1	NRG1	A_23_P315815	NRG1	7.44324	5.37634	12.7877	7.64526	4.6729	5.42446	7.32064	8.32533
3084	neuregulin 1	NRG1	A_33_P3284345	NRG1	7.44324	5.37634	12.7877	7.64526	4.6729	5.42446	7.32064	6.4041
9542	neuregulin 2	NRG2	A_23_P213699	NRG2	7.44324	6.55914	12.7877	7.64526	4.6729	5.42446	9.73646	7.23663
9542	neuregulin 2	NRG2	A_33_P3395513	NRG2	7.44324	5.5914	26.7263	9.48012	11.4486	6.23813	9.95608	6.4041
10718	neuregulin 3	NRG3	A_33_P3229412	NRG3	7.44324	5.37634	12.7877	7.64526	4.6729	5.42446	7.32064	6.4041
10718	neuregulin 3	NRG3	A_33_P3229417	NRG3	7.44324	5.37634	12.7877	7.64526	4.6729	5.42446	7.32064	6.4041
5034	prolyl 4-hydroxylase, beta polypeptide	P4HB	A_23_P107412	P4HB	5247.49	8064.52	2851.66	6811.93	7757	7648.49	5292.83	9157.86
5034	prolyl 4-hydroxylase, beta polypeptide	P4HB	A_23_P107412	P4HB	5210.27	7580.64	3030.69	6360.86	7757	7973.96	5578.33	9606.15
5034	prolyl 4-hydroxylase, beta polypeptide	P4HB	A_23_P107412	P4HB	5076.29	8010.75	2941.18	6406.73	8084.11	7756.98	5571.01	9478.07
5034	prolyl 4-hydroxylase, beta polypeptide	P4HB	A_23_P107412	P4HB	5448.46	7741.93	2800.51	6536.7	7663.55	7323.03	5468.52	9606.15
5034	prolyl 4-hydroxylase, beta polypeptide	P4HB	A_23_P107412	P4HB	5143.28	7096.77	2762.15	6131.5	7570.09	7756.98	5102.49	8901.7
5034	prolyl 4-hydroxylase, beta polypeptide	P4HB	A_23_P107412	P4HB	4771.12	6989.24	2634.27	5474.01	7196.26	6997.56	4773.06	8581.5
5034	prolyl 4-hydroxylase, beta polypeptide	P4HB	A_23_P107412	P4HB	5106.06	7096.77	2659.85	6016.82	7710.28	7540.01	5183.01	8837.66
5034	prolyl 4-hydroxylase, beta polypeptide	P4HB	A_23_P107412	P4HB	5441.01	7473.12	3056.26	6039.75	7897.19	8190.94	5431.92	9221.9
5034	prolyl 4-hydroxylase, beta polypeptide	P4HB	A_23_P107412	P4HB	5135.84	7096.77	2787.72	5833.33	7663.55	7431.52	5278.18	8773.62
5034	prolyl 4-hydroxylase, beta polypeptide	P4HB	A_23_P107412	P4HB	5039.08	7150.54	2851.66	5810.4	8271.02	7648.49	5453.88	9349.99
5034	prolyl 4-hydroxylase, beta polypeptide	P4HB	A_33_P3252043	P4HB	41607.7	41290.3	47186.7	46559.6	35514	42310.8	37335.3	41242.4
5071	Parkinson disease (autosomal recessive, juvenile) 2, parkin	PARK2	A_23_P136077	PARK2	7.44324	5.37634	12.7877	7.64526	4.6729	5.42446	7.32064	6.4041
5071	Parkinson disease (autosomal recessive, juvenile) 2, parkin	PARK2	A_23_P147465	PARK2	63.4909	27.5269	82.3529	33.4862	41.4486	29.6718	58.4187	27.9859
142	poly (ADP-ribose) polymerase 1	PARP1	A_33_P3236921	PARP1	343.134	386.559	254.476	365.443	626.168	527.258	387.262	410.503
142	poly (ADP-ribose) polymerase 1	PARP1	A_33_P3290338	PARP1	2352.06	2080.64	2289	2232.42	2467.29	2381.34	1420.2	1332.05
8682	phosphoprotein enriched in astrocytes 15	PEA15	A_24_P410952	PEA15	250.837	522.043	194.373	587.156	286.916	499.593	204.246	350.945
8682	phosphoprotein enriched in astrocytes 15	PEA15	A_33_P3220827	PEA15	227.019	596.774	132.992	591.743	318.224	539.734	109.078	251.681
27043	proline, glutamate and leucine rich protein 1	PELP1	A_33_P3659808	PELP1	3818.38	2602.15	4769.82	3585.63	3285.05	2972.61	3535.87	3125.2
5195	peroxisomal biogenesis factor 14	PEX14	A_23_P160787	PEX14	4019.35	4586.02	3976.98	5198.78	3299.06	3650.66	3411.42	2945.89
8504	peroxisomal biogenesis factor 3	PEX3	A_23_P259328	PEX3	124.302	196.237	99.4885	177.37	162.15	177.922	109.078	149.856
8504	peroxisomal biogenesis factor 3	PEX3	A_33_P3243588	PEX3	39.3003	64.5161	35.422	67.6606	56.542	75.4001	56.0029	54.8191
5289	phosphoinositide-3-kinase, class 3	PIK3C3	A_23_P164536	PIK3C3	366.208	537.634	262.148	498.471	331.308	470.301	347.731	461.095
30849	phosphoinositide-3-kinase, regulatory subunit 4	PIK3R4	A_23_P132526	PIK3R4	204.689	262.366	176.471	254.587	272.897	300.515	225.476	296.51
65018	PTEN induced putative kinase 1	PINK1	A_23_P23194	PINK1	320.059	1037.63	214.834	894.496	350.467	775.698	293.558	762.088
23645	protein phosphatase 1, regulatory (inhibitor) subunit 15A	PPP1R15A	A_23_P90172	PPP1R15A	774.097	725.806	634.271	653.67	123.832	355.845	118.594	352.866
5564	protein kinase, AMP-activated, beta 1 non-catalytic subunit	PRKAB1	A_23_P204503	PRKAB1	205.434	262.903	127.366	218.654	298.131	167.073	262.079	227.345
5573	protein kinase, cAMP-dependent, regulatory, type I, alpha (tissue specific extinguisher 1)	PRKAR1A	A_24_P245322	PRKAR1A	182.36	185.484	195.652	169.725	132.71	151.343	133.968	94.7807
5580	protein kinase C, delta	PRKCD	A_23_P144054	PRKCD	447.339	534.946	359.335	443.425	340.654	359.1	397.511	357.349
5580	protein kinase C, delta	PRKCD	A_23_P144054	PRKCD	443.617	460.215	354.22	463.303	323.364	345.538	393.851	339.417
5580	protein kinase C, delta	PRKCD	A_23_P144054	PRKCD	443.617	490.322	352.941	474.771	340.654	318.959	428.99	375.28
5580	protein kinase C, delta	PRKCD	A_23_P144054	PRKCD	480.833	537.634	382.353	460.245	348.131	355.845	424.597	371.438
5580	protein kinase C, delta	PRKCD	A_23_P144054	PRKCD	483.066	527.957	391.304	463.303	333.645	329.265	426.061	378.482
5580	protein kinase C, delta	PRKCD	A_23_P144054	PRKCD	491.998	516.129	423.274	436.544	310.28	340.114	402.635	382.965
5580	protein kinase C, delta	PRKCD	A_23_P144054	PRKCD	417.566	452.151	364.45	418.96	305.607	318.959	387.994	326.609
5580	protein kinase C, delta	PRKCD	A_23_P144054	PRKCD	454.782	440.86	372.123	440.367	352.804	374.288	431.918	356.708
5580	protein kinase C, delta	PRKCD	A_23_P144054	PRKCD	483.066	505.376	404.092	400.612	327.103	334.69	408.492	341.339
5580	protein kinase C, delta	PRKCD	A_23_P144054	PRKCD	483.811	500.538	405.371	402.141	347.196	343.911	421.669	361.191
5588	protein kinase C, theta	PRKCQ	A_23_P1374	PRKCQ	7.44324	5.37634	12.7877	7.64526	4.6729	5.42446	7.32064	6.4041
5728	phosphatase and tensin homolog	PTEN	A_23_P98085	PTEN	365.463	319.893	327.366	266.055	350.935	275.02	502.928	404.739
5728	phosphatase and tensin homolog	PTEN	A_23_P98085	PTEN	331.224	290.323	324.808	276.758	353.738	291.836	502.196	376.561
5728	phosphatase and tensin homolog	PTEN	A_23_P98085	PTEN	332.713	279.57	340.153	264.526	316.355	257.662	467.057	372.719
5728	phosphatase and tensin homolog	PTEN	A_23_P98085	PTEN	334.202	295.161	386.189	285.168	360.28	280.987	476.574	385.527
5728	phosphatase and tensin homolog	PTEN	A_23_P98085	PTEN	352.065	298.925	349.105	256.116	322.897	239.761	480.234	390.65
5728	phosphatase and tensin homolog	PTEN	A_23_P98085	PTEN	319.315	282.796	355.499	248.471	343.925	270.681	483.894	380.404
5728	phosphatase and tensin homolog	PTEN	A_23_P98085	PTEN	359.509	267.742	355.499	254.587	323.364	283.157	461.933	373.999
5728	phosphatase and tensin homolog	PTEN	A_23_P98085	PTEN	344.622	273.656	329.923	239.297	301.869	245.186	437.042	340.058
5728	phosphatase and tensin homolog	PTEN	A_23_P98085	PTEN	373.651	272.581	313.299	242.355	338.785	269.596	446.559	352.226
5728	phosphatase and tensin homolog	PTEN	A_23_P98085	PTEN	362.486	284.409	381.074	243.119	349.065	251.695	527.818	398.976
5728	phosphatase and tensin homolog	PTEN	A_24_P913115	PTEN	212.877	211.828	113.939	226.3	332.71	177.38	254.758	184.438
5753	PTK6 protein tyrosine kinase 6	PTK6	A_23_P56978	PTK6	494.976	639.785	514.066	818.043	414.018	580.418	522.694	569.325
8766	RAB11A, member RAS oncogene family	RAB11A	A_23_P77145	RAB11A	670.636	833.333	571.611	764.526	948.597	1057.77	834.553	1018.25
5861	RAB1A, member RAS oncogene family	RAB1A	A_23_P250283	RAB1A	796.427	790.323	818.414	698.777	841.121	857.065	1002.93	1011.85
5861	RAB1A, member RAS oncogene family	RAB1A	A_33_P3371055	RAB1A	5500.56	7365.59	3797.95	6055.04	7009.34	8245.19	5812.59	8709.58
53917	RAB24, member RAS oncogene family	RAB24	A_23_P61823	RAB24	863.416	1225.81	767.263	1314.98	1000	1068.62	559.297	646.814
83452	RAB33B, member RAS oncogene family	RAB33B	A_23_P9565	RAB33B	11.6115	6.23656	12.7877	7.64526	11.4953	9.70979	10.5417	6.4041
5868	RAB5A, member RAS oncogene family	RAB5A	A_23_P212545	RAB5A	870.86	1080.64	901.534	932.722	883.177	1187.96	1039.53	1011.85
7879	RAB7A, member RAS oncogene family	RAB7A	A_33_P3361851	RAB7A	9378.48	12204.3	9578.01	12996.9	8551.4	11554.1	8199.12	9157.86
5879	ras-related C3 botulinum toxin substrate 1 (rho family, small GTP binding protein Rac1)	RAC1	A_23_P215406	RAC1	2620.02	3193.55	1905.37	2790.52	3705.61	3205.86	3521.23	4751.84
5879	ras-related C3 botulinum toxin substrate 1 (rho family, small GTP binding protein Rac1)	RAC1	A_23_P215406	RAC1	2590.25	3134.41	1867.01	2859.33	3906.54	3824.25	3711.57	4380.4
5879	ras-related C3 botulinum toxin substrate 1 (rho family, small GTP binding protein Rac1)	RAC1	A_23_P215406	RAC1	2560.48	3327.96	1777.49	2912.84	3990.65	2988.88	3462.66	4309.96
5879	ras-related C3 botulinum toxin substrate 1 (rho family, small GTP binding protein Rac1)	RAC1	A_23_P215406	RAC1	2657.24	3043.01	1777.49	2698.78	3607.47	2961.76	3272.33	4201.09
5879	ras-related C3 botulinum toxin substrate 1 (rho family, small GTP binding protein Rac1)	RAC1	A_23_P215406	RAC1	2672.12	3241.94	1803.07	2912.84	4028.04	3352.32	3762.81	4450.85
5879	ras-related C3 botulinum toxin substrate 1 (rho family, small GTP binding protein Rac1)	RAC1	A_23_P215406	RAC1	2664.68	3247.31	1879.8	2660.55	3733.64	3124.49	3711.57	4367.6
5879	ras-related C3 botulinum toxin substrate 1 (rho family, small GTP binding protein Rac1)	RAC1	A_23_P215406	RAC1	2791.22	3263.44	1777.49	2928.13	4014.02	3384.87	3872.62	4297.15
5879	ras-related C3 botulinum toxin substrate 1 (rho family, small GTP binding protein Rac1)	RAC1	A_23_P215406	RAC1	2709.34	3290.32	1930.95	2706.42	4238.32	3336.05	3857.98	4681.4
5879	ras-related C3 botulinum toxin substrate 1 (rho family, small GTP binding protein Rac1)	RAC1	A_23_P215406	RAC1	2672.12	3274.19	1943.73	2767.58	4163.55	3330.62	3726.21	4341.98
5879	ras-related C3 botulinum toxin substrate 1 (rho family, small GTP binding protein Rac1)	RAC1	A_23_P215406	RAC1	2813.55	3301.07	1828.64	2683.49	3995.32	3303.5	3799.41	4322.77
5894	v-raf-1 murine leukemia viral oncogene homolog 1	RAF1	A_23_P40952	RAF1	526.982	449.462	401.534	459.48	490.654	419.311	332.357	392.572
5894	v-raf-1 murine leukemia viral oncogene homolog 1	RAF1	A_23_P40952	RAF1	462.97	396.774	363.171	385.321	476.635	462.164	334.553	358.63
5894	v-raf-1 murine leukemia viral oncogene homolog 1	RAF1	A_23_P40952	RAF1	471.157	454.301	397.698	399.847	476.635	436.127	345.534	357.989
5894	v-raf-1 murine leukemia viral oncogene homolog 1	RAF1	A_23_P40952	RAF1	483.811	452.688	402.813	402.141	495.327	443.721	338.946	376.561
5894	v-raf-1 murine leukemia viral oncogene homolog 1	RAF1	A_23_P40952	RAF1	524.004	451.613	369.565	418.96	528.037	476.81	365.3	368.236
5894	v-raf-1 murine leukemia viral oncogene homolog 1	RAF1	A_23_P40952	RAF1	515.073	461.29	406.65	389.144	476.635	458.91	341.874	347.102
5894	v-raf-1 murine leukemia viral oncogene homolog 1	RAF1	A_23_P40952	RAF1	464.458	410.215	391.304	389.144	500	454.028	356.515	367.595
5894	v-raf-1 murine leukemia viral oncogene homolog 1	RAF1	A_23_P40952	RAF1	505.396	429.57	402.813	409.786	528.037	437.754	332.357	372.078
5894	v-raf-1 murine leukemia viral oncogene homolog 1	RAF1	A_23_P40952	RAF1	512.839	460.753	416.88	415.138	528.037	419.854	351.391	370.798
5894	v-raf-1 murine leukemia viral oncogene homolog 1	RAF1	A_23_P40952	RAF1	500.186	438.172	423.274	412.844	546.729	451.315	370.424	373.359
5925	retinoblastoma 1	RB1	A_23_P204850	RB1	1816.15	2145.16	1713.56	1934.25	2626.17	2853.27	2013.18	2439.96
5925	retinoblastoma 1	RB1	A_23_P204850	RB1	1607.74	2247.31	1918.16	1873.09	2691.59	2999.73	2166.91	2343.9
5925	retinoblastoma 1	RB1	A_23_P204850	RB1	1838.48	2118.28	1982.1	1636.09	2556.07	2847.84	2101.03	2561.64
5925	retinoblastoma 1	RB1	A_23_P204850	RB1	1950.13	2247.31	1841.43	1666.67	2602.8	2663.41	2035.14	2439.96
5925	retinoblastoma 1	RB1	A_23_P204850	RB1	1920.36	2236.56	1969.31	1704.89	2644.86	2994.3	2320.64	2536.02
5925	retinoblastoma 1	RB1	A_23_P204850	RB1	1905.47	2177.42	1879.8	1567.28	2677.57	2988.88	2057.1	2356.71
5925	retinoblastoma 1	RB1	A_23_P204850	RB1	1786.38	2107.53	2020.46	1674.31	2570.09	2788.18	2042.46	2395.13
5925	retinoblastoma 1	RB1	A_23_P204850	RB1	1860.81	2274.19	1879.8	1727.83	2752.33	2690.53	2306	2548.83
5925	retinoblastoma 1	RB1	A_23_P204850	RB1	1868.25	2107.53	2007.67	1613.15	2602.8	2744.78	2027.82	2465.58
5925	retinoblastoma 1	RB1	A_23_P204850	RB1	1979.9	2247.31	1930.95	1643.73	2644.86	2831.57	2144.95	2363.11
9821	RB1-inducible coiled-coil 1	RB1CC1	A_23_P9056	RB1CC1	652.028	951.613	572.89	833.334	570.093	878.764	797.95	973.423
5970	v-rel reticuloendotheliosis viral oncogene homolog A (avian)	RELA	A_23_P104689	RELA	448.083	607.527	318.414	592.507	428.505	502.848	365.3	492.475
5970	v-rel reticuloendotheliosis viral oncogene homolog A (avian)	RELA	A_23_P104689	RELA	425.009	586.022	278.772	561.162	442.523	442.094	346.998	480.948
5970	v-rel reticuloendotheliosis viral oncogene homolog A (avian)	RELA	A_23_P104689	RELA	433.197	596.774	276.215	547.401	471.962	491.456	397.511	489.273
5970	v-rel reticuloendotheliosis viral oncogene homolog A (avian)	RELA	A_23_P104689	RELA	459.248	612.903	289.003	583.333	465.888	476.268	377.013	463.016
5970	v-rel reticuloendotheliosis viral oncogene homolog A (avian)	RELA	A_23_P104689	RELA	436.174	596.774	306.905	600.917	463.551	461.08	395.315	451.489
5970	v-rel reticuloendotheliosis viral oncogene homolog A (avian)	RELA	A_23_P104689	RELA	451.06	602.15	301.79	614.679	450	443.721	376.281	411.143
5970	v-rel reticuloendotheliosis viral oncogene homolog A (avian)	RELA	A_23_P104689	RELA	494.231	623.656	309.463	559.633	490.654	504.475	375.549	480.948
5970	v-rel reticuloendotheliosis viral oncogene homolog A (avian)	RELA	A_23_P104689	RELA	468.18	607.527	324.808	601.682	500	458.367	429.722	486.712
5970	v-rel reticuloendotheliosis viral oncogene homolog A (avian)	RELA	A_23_P104689	RELA	443.617	586.022	333.76	592.507	500	458.367	412.884	473.904
5970	v-rel reticuloendotheliosis viral oncogene homolog A (avian)	RELA	A_23_P104689	RELA	501.674	580.645	336.317	594.801	485.981	473.013	412.152	502.722
5970	v-rel reticuloendotheliosis viral oncogene homolog A (avian)	RELA	A_33_P3209433	RELA	279.866	365.591	162.404	372.324	308.878	311.364	113.47	167.787
10287	regulator of G-protein signaling 19	RGS19	A_33_P3211956	RGS19	3133.6	5172.04	2723.78	5137.62	3500	4068.35	3374.82	4271.54
6009	Ras homolog enriched in brain	RHEB	A_32_P124746	RHEB	235.951	147.849	290.281	152.905	90.6542	143.206	91.508	87.0958
6009	Ras homolog enriched in brain	RHEB	A_33_P3413083	RHEB	1503.54	1059.14	1457.8	963.303	1794.39	1177.11	1456.81	1357.67
6198	ribosomal protein S6 kinase, 70kDa, polypeptide 1	RPS6KB1	A_24_P497226	RPS6KB1	338.667	450	254.476	445.719	455.607	488.202	408.492	436.76
6198	ribosomal protein S6 kinase, 70kDa, polypeptide 1	RPS6KB1	A_24_P497226	RPS6KB1	338.667	450	254.476	445.719	455.607	488.202	408.492	436.76
6198	ribosomal protein S6 kinase, 70kDa, polypeptide 1	RPS6KB1	A_33_P3362562	RPS6KB1	137.7	129.57	172.634	196.483	111.682	175.753	102.489	101.185
57521	regulatory associated protein of MTOR, complex 1	RPTOR	A_23_P384499	RPTOR	1287.68	779.57	1304.35	955.657	1056.07	1014.37	1120.06	851.746
56681	SAR1 homolog A (S. cerevisiae)	SAR1A	A_23_P127175	SAR1A	6780.79	7311.83	7979.54	6636.08	4556.07	8787.63	2994.14	5456.29
56681	SAR1 homolog A (S. cerevisiae)	SAR1A	A_24_P158421	SAR1A	2032.01	2655.91	1291.56	2515.29	1794.39	2565.77	1698.39	2420.75
5265	serpin peptidase inhibitor, clade A (alpha-1 antiproteinase, antitrypsin), member 1	SERPINA1	A_23_P218111	SERPINA1	1920.36	2392.47	1432.22	2645.26	1939.25	2072.15	2379.21	3368.56
5265	serpin peptidase inhibitor, clade A (alpha-1 antiproteinase, antitrypsin), member 1	SERPINA1	A_33_P3289659	SERPINA1	7.44324	5.37634	12.7877	7.64526	4.6729	5.42446	7.32064	6.4041
83667	sestrin 2	SESN2	A_23_P35082	SESN2	69.5943	125.269	70.844	103.211	79.4392	94.9281	45.0219	118.476
51100	SH3-domain GRB2-like endophilin B1	SH3GLB1	A_33_P3266315	SH3GLB1	1146.26	1123.66	1094.63	1070.34	1247.66	829.943	1310.4	800.513
51100	SH3-domain GRB2-like endophilin B1	SH3GLB1	A_33_P3298356	SH3GLB1	1950.13	3274.19	1892.58	2759.94	2163.55	2316.25	1859.44	2612.87
23411	sirtuin (silent mating type information regulation 2 homolog) 1 (S. cerevisiae)	SIRT1	A_23_P98022	SIRT1	102.717	127.419	119.821	122.324	133.645	129.102	192.533	251.681
22933	sirtuin (silent mating type information regulation 2 homolog) 2 (S. cerevisiae)	SIRT2	A_33_P3258946	SIRT2	122.814	191.398	156.01	203.364	118.224	149.715	85.6515	100.544
22933	sirtuin (silent mating type information regulation 2 homolog) 2 (S. cerevisiae)	SIRT2	A_33_P3271800	SIRT2	160.774	334.408	94.5013	370.795	215.888	247.355	95.1684	148.575
8877	sphingosine kinase 1	SPHK1	A_33_P3222069	SPHK1	1510.98	1209.68	1943.73	1980.12	1037.38	1366.96	790.629	806.917
83985	spinster homolog 1 (Drosophila)	SPNS1	A_24_P339153	SPNS1	157.052	172.043	150.895	198.777	203.738	262.002	80.5271	120.397
8878	sequestosome 1	SQSTM1	A_23_P81399	SQSTM1	5098.62	8118.28	3529.41	8562.69	4859.81	6997.56	1793.56	5814.92
6767	suppression of tumorigenicity 13 (colon carcinoma) (Hsp70 interacting protein)	ST13	A_23_P68949	ST13	2880.53	3731.18	3503.84	3853.21	2738.32	3813.4	2379.21	2612.87
6767	suppression of tumorigenicity 13 (colon carcinoma) (Hsp70 interacting protein)	ST13	A_24_P127021	ST13	561.965	892.473	466.752	902.14	962.616	1171.68	893.118	1127.12
6767	suppression of tumorigenicity 13 (colon carcinoma) (Hsp70 interacting protein)	ST13	A_32_P156892	ST13	1875.7	2290.32	2276.21	2599.39	1742.99	2484.4	2027.82	2023.7
6767	suppression of tumorigenicity 13 (colon carcinoma) (Hsp70 interacting protein)	ST13	A_32_P167791	ST13	687.012	1053.76	572.89	1162.08	1126.17	1426.63	834.553	1171.95
6767	suppression of tumorigenicity 13 (colon carcinoma) (Hsp70 interacting protein)	ST13	A_32_P44512	ST13	818.757	1430.11	682.864	1391.44	1584.11	2061.3	1193.26	1588.22
6767	suppression of tumorigenicity 13 (colon carcinoma) (Hsp70 interacting protein)	ST13	A_32_P50431	ST13	13.0257	17.957	12.7877	12.6147	14.3458	14.1036	8.56515	18.4438
6767	suppression of tumorigenicity 13 (colon carcinoma) (Hsp70 interacting protein)	ST13	A_33_P3390739	ST13	604.391	951.613	359.335	917.431	869.158	998.102	644.949	870.958
6794	serine/threonine kinase 11	STK11	A_33_P3389148	STK11	2203.2	1376.34	3222.51	2155.96	1336.45	1388.66	1947.29	1261.61
29110	TANK-binding kinase 1	TBK1	A_23_P44768	TBK1	491.998	514.516	451.407	448.012	466.355	471.928	573.206	659.622
10548	transmembrane 9 superfamily member 1	TM9SF1	A_33_P3217028	TM9SF1	298.474	303.763	167.519	282.875	340.654	235.964	222.548	201.089
81671	transmembrane protein 49	TMEM49	A_33_P3407925	TMEM49	2620.02	3569.89	2557.54	3081.04	5233.64	6780.58	4216.69	6167.15
157753	transmembrane protein 74	TMEM74	A_23_P390139	TMEM74	7.44324	5.37634	12.7877	7.64526	4.6729	5.42446	7.32064	6.4041
8743	tumor necrosis factor (ligand) superfamily, member 10	TNFSF10	A_23_P121253	TNFSF10	1503.54	1354.84	1039.64	1062.69	133.645	119.338	300.878	280.5
8743	tumor necrosis factor (ligand) superfamily, member 10	TNFSF10	A_23_P121253	TNFSF10	1592.85	1424.73	1088.23	1024.47	145.794	142.663	320.644	288.825
8743	tumor necrosis factor (ligand) superfamily, member 10	TNFSF10	A_23_P121253	TNFSF10	1518.42	1252.69	1014.07	1039.76	121.495	110.659	314.056	285.623
8743	tumor necrosis factor (ligand) superfamily, member 10	TNFSF10	A_23_P121253	TNFSF10	1637.51	1370.97	1106.14	1100.92	146.729	125.305	345.534	324.688
8743	tumor necrosis factor (ligand) superfamily, member 10	TNFSF10	A_23_P121253	TNFSF10	1592.85	1349.46	1070.33	1009.17	137.85	145.376	352.123	306.756
8743	tumor necrosis factor (ligand) superfamily, member 10	TNFSF10	A_23_P121253	TNFSF10	1510.98	1225.81	1023.02	1016.82	129.907	117.168	292.094	261.928
8743	tumor necrosis factor (ligand) superfamily, member 10	TNFSF10	A_23_P121253	TNFSF10	1563.08	1301.08	1101.02	1001.53	138.318	129.645	306.735	297.791
8743	tumor necrosis factor (ligand) superfamily, member 10	TNFSF10	A_23_P121253	TNFSF10	1652.4	1365.59	1153.45	1100.92	133.178	117.168	344.802	299.712
8743	tumor necrosis factor (ligand) superfamily, member 10	TNFSF10	A_23_P121253	TNFSF10	1533.31	1263.44	1019.18	948.012	132.243	123.135	300.878	277.298
8743	tumor necrosis factor (ligand) superfamily, member 10	TNFSF10	A_23_P121253	TNFSF10	1644.96	1236.56	978.261	1016.82	135.981	136.696	310.395	258.085
8743	tumor necrosis factor (ligand) superfamily, member 10	TNFSF10	A_33_P3226810	TNFSF10	5723.85	3354.84	7800.51	4082.57	227.57	298.346	995.608	832.533
7157	tumor protein p53	TP53	A_23_P26810	TP53	26.1258	42.5269	16.8798	37.5382	36.6822	31.2449	17.9356	23.1828
7157	tumor protein p53	TP53	A_23_P26810	TP53	30.294	45.3226	16.1125	47.1712	34.5327	36.9406	29.2094	19.1483
7157	tumor protein p53	TP53	A_23_P26810	TP53	28.7309	47.7957	16.7519	37.156	37.3832	32.0586	24.4509	22.1582
7157	tumor protein p53	TP53	A_23_P26810	TP53	39.077	39.7849	17.5192	39.1437	37.9439	36.0727	19.9121	28.5623
7157	tumor protein p53	TP53	A_23_P26810	TP53	31.2616	47.3656	20.844	37.0031	38.785	34.7166	25.6222	27.0253
7157	tumor protein p53	TP53	A_23_P26810	TP53	34.6855	44.3011	20.3325	31.0398	33.6449	33.7944	25.9151	32.0845
7157	tumor protein p53	TP53	A_23_P26810	TP53	33.7179	40.6989	17.0077	40.367	46.028	39.4358	25.549	26.8972
7157	tumor protein p53	TP53	A_23_P26810	TP53	31.1872	43.2258	17.9028	29.893	35.8878	35.9642	27.9649	23.2469
7157	tumor protein p53	TP53	A_23_P26810	TP53	31.4105	41.0215	14.3223	32.1101	38.2243	33.6317	31.7716	28.4982
7157	tumor protein p53	TP53	A_23_P26810	TP53	35.4299	43.2796	20.0767	39.6024	47.1962	40.3038	29.1362	27.8578
7157	tumor protein p53	TP53	A_33_P3315764	TP53	40.6401	51.2366	34.9105	50.841	67.757	58.5842	16.9839	22.5424
58476	tumor protein p53 inducible nuclear protein 2	TP53INP2	A_24_P357465	TP53INP2	16.7473	82.7957	12.7877	89.4495	16.4953	36.9948	32.5037	54.755
8626	tumor protein p63	TP63	A_24_P273756	TP63	49.572	21.7204	12.7877	7.64526	4.6729	5.42446	15.0073	32.2767
7161	tumor protein p73	TP73	A_24_P413470	TP73	33.4946	34.0323	36.8286	42.1254	26.3551	28.153	18.8873	15.1777
7161	tumor protein p73	TP73	A_33_P3296831	TP73	17.2683	13.2258	21.0997	14.0673	15.8411	16.3819	15.4466	6.4041
7248	tuberous sclerosis 1	TSC1	A_24_P329635	TSC1	483.066	666.666	511.509	679.664	579.439	678.058	679.355	633.365
7249	tuberous sclerosis 2	TSC2	A_23_P66110	TSC2	238.184	259.677	209.719	236.239	266.355	276.105	153.001	178.674
7249	tuberous sclerosis 2	TSC2	A_33_P3281686	TSC2	98.9952	69.8925	213.555	127.676	55.6075	74.8576	89.3118	103.746
286319	tumor suppressor candidate 1	TUSC1	A_32_P133884	TUSC1	312.616	233.333	237.852	217.89	394.86	290.751	209.37	232.469
286319	tumor suppressor candidate 1	TUSC1	A_33_P3278033	TUSC1	326.014	275.269	438.619	319.572	250	242.473	153.733	88.3766
8408	unc-51-like kinase 1 (C. elegans)	ULK1	A_24_P73370	ULK1	433.941	967.742	393.862	1123.85	288.318	585.842	489.751	710.855
9706	unc-51-like kinase 2 (C. elegans)	ULK2	A_23_P55107	ULK2	32.6014	19.9462	28.3887	20.1835	34.6729	14.7545	20.205	7.813
9706	unc-51-like kinase 2 (C. elegans)	ULK2	A_24_P932594	ULK2	7.44324	5.37634	12.7877	7.64526	4.6729	5.42446	7.32064	6.4041
9706	unc-51-like kinase 2 (C. elegans)	ULK2	A_33_P3254412	ULK2	14.1422	18.871	28.3887	20.0306	16.8692	13.7781	22.4744	10.4387
25989	unc-51-like kinase 3 (C. elegans)	ULK3	A_23_P206107	ULK3	540.38	439.247	530.69	443.425	640.187	500.136	454.612	427.794
9100	ubiquitin specific peptidase 10	USP10	A_23_P100196	USP10	1176.03	1317.2	1259.59	1467.89	859.813	1122.86	1493.41	1383.29
9100	ubiquitin specific peptidase 10	USP10	A_23_P100196	USP10	1153.7	1215.05	1291.56	1399.08	878.505	1231.35	1456.81	1364.07
9100	ubiquitin specific peptidase 10	USP10	A_23_P100196	USP10	1198.36	1188.17	1304.35	1368.5	878.505	1301.87	1464.13	1396.09
9100	ubiquitin specific peptidase 10	USP10	A_23_P100196	USP10	1123.93	1188.17	1249.36	1360.86	887.85	1149.99	1508.05	1344.86
9100	ubiquitin specific peptidase 10	USP10	A_23_P100196	USP10	1138.82	1145.16	1329.92	1383.79	827.102	1144.56	1471.45	1357.67
9100	ubiquitin specific peptidase 10	USP10	A_23_P100196	USP10	1176.03	1134.41	1304.35	1261.47	845.794	1155.41	1442.17	1325.65
9100	ubiquitin specific peptidase 10	USP10	A_23_P100196	USP10	1183.48	1182.8	1406.65	1246.18	817.757	1160.84	1383.6	1274.42
9100	ubiquitin specific peptidase 10	USP10	A_23_P100196	USP10	1116.49	1150.54	1342.71	1292.05	934.579	1182.53	1530.01	1357.67
9100	ubiquitin specific peptidase 10	USP10	A_23_P100196	USP10	1183.48	1166.67	1342.71	1230.89	799.065	1182.53	1551.98	1312.84
9100	ubiquitin specific peptidase 10	USP10	A_23_P100196	USP10	1272.79	1123.66	1317.14	1292.05	883.177	1204.23	1573.94	1428.11
9100	ubiquitin specific peptidase 10	USP10	A_32_P26330	USP10	227.019	183.333	274.936	214.832	114.486	163.276	166.911	139.609
7405	UV radiation resistance associated gene	UVRAG	A_33_P3260722	UVRAG	209.155	212.903	230.179	201.835	239.252	158.394	268.668	196.606
9341	vesicle-associated membrane protein 3 (cellubrevin)	VAMP3	A_23_P97532	VAMP3	465.203	524.731	501.279	506.116	460.748	569.569	426.061	559.078
9341	vesicle-associated membrane protein 3 (cellubrevin)	VAMP3	A_24_P370887	VAMP3	1168.59	1505.38	751.918	1414.37	1336.45	1220.51	1281.11	1684.28
6845	vesicle-associated membrane protein 7	VAMP7	A_23_P22671	VAMP7	1056.94	2161.29	755.754	1911.31	2144.86	2750.2	1251.83	1761.13
7422	vascular endothelial growth factor A	VEGFA	A_23_P70398	VEGFA	2232.97	1322.58	4411.76	1704.89	649.533	846.217	2862.37	2548.83
7422	vascular endothelial growth factor A	VEGFA	A_24_P12401	VEGFA	375.884	244.624	402.813	270.642	204.205	231.082	973.645	1306.44
23001	WD repeat and FYVE domain containing 3	WDFY3	A_32_P10396	WDFY3	151.098	186.559	127.238	158.257	194.392	190.941	196.925	223.503
11152	WD repeat domain 45	WDR45	A_23_P251717	WDR45	982.508	1967.74	864.45	1926.61	920.561	1296.45	980.966	1607.43
56270	WDR45-like	WDR45L	A_23_P207020	WDR45L	9080.76	11021.5	8427.11	10321.1	10514	12150.8	10395.3	9926.36
55062	WD repeat domain, phosphoinositide interacting 1	WIPI1	A_23_P141394	WIPI1	818.757	1822.58	677.749	1781.35	696.261	1171.68	1193.26	2388.73
26100	WD repeat domain, phosphoinositide interacting 2	WIPI2	A_24_P149395	WIPI2	254.559	475.269	200.767	459.48	303.738	358.557	478.038	512.328
26100	WD repeat domain, phosphoinositide interacting 2	WIPI2	A_33_P3356607	WIPI2	3074.06	3940.86	3094.63	4288.99	2177.57	3048.55	2313.32	2074.93
53349	zinc finger, FYVE domain containing 1	ZFYVE1	A_23_P128956	ZFYVE1	134.723	376.882	83.7596	396.025	72.4299	185.517	122.987	188.921

## Sheet: z
MicroArrays Agilent CdtB versus tdTomato fluorescent protein (TFP) - Raw data
		Transduction no. 1		Transduction no. 2		Transduction no. 3		Transduction no. 4
Probe identification	Gene name	TFP	CdtB	TFP	CdtB Hh	TFP	CdtB Hh	TFP	CdtB Hh
A_33_P3293169	AMBRA1	87.8303	94.086	80.179	97.8593	60.7476	79.1972	47.3646	54.9472
A_23_P353742	AMBRA1	1429.1	1505.38	1496.16	1720.18	1154.2	1475.45	1661.79	1697.09
	Gene Symbol
	A2M
	ADRB1
	ADRB2
	ALOX12
	ALOX5
	ANXA1
	ANXA3
	ANXA5
	KLK3
	BDKRB1
	18S
	BDKRB2
	CACNA1C
	CACNA1D
	CACNA2D1
	CACNB2
	CACNB4
	CASP1
	CD40
	CD40LG
	CES1
	LTB4R
	MAPK14
	NR3C1
	HPGD
	HRH1
	HRH2
	HTR3A
	ICAM1
	IL1R1
	IL2RA
	IL2RB
	IL2RG
	IL13
	ITGAL
	ITGAM
	ITGB1
	ITGB2
	KLK1
	KLK2
	KLKB1
	KNG1
	LTA4H
	LTC4S
	MC2R
	NFKB1
	NOS2A
	PDE4A
	PDE4B
	PDE4C
	PDE4D
	PLA2G1B
	PLA2G2A
	PLA2G5
	PLCB2
	PLCB3
	PLCB4
	PLCD1
	PLCG1
	PLCG2
	MAPK1
	MAPK3
	MAPK8
	PTAFR
	PTGDR
	PTGER2
	PTGER3
	PTGFR
	PTGIR
	PTGIS
	PTGS1
	PTGS2
	TBXA2R
	TBXAS1
	TNF
	TNFRSF1A
	TNFRSF1B
	VCAM1
	IL1R2
	PLA2G7
	PLA2G10
	PLA2G4C
	IL1RL1
	HTR3B
	TNFSF13B
	CYSLTR1
	HRH3
	PLA2G2D
	IL1RAPL2
	KLK14
	PLCE1
	KLK15
	LTB4R2
	ACTB
	B2M
	GAPDH

## Sheet: RAW Data Inflammation Genes
S1 Table Sheet 2 - Raw data of inflammation associated genes included in the Human Microarray Kit
GeneOntology											MicroArrays Agilent CdtB versus tdTomato fluorescent protein (TFP) - Raw data
http://www.informatics.jax.org/go/term/GO:0006954													Transduction no. 1		Transduction no. 2		Transduction no. 3		Transduction no. 4
MGI Gene/Marker ID	Name	Chr	Qualifier	Annotated Term	Context	Proteoform	Evidence	Inferred From	Reference(s)	Symbol	Probe identification	Gene symbol	TFP	CdtB	TFP	CdtB Hh	TFP	CdtB Hh	TFP	CdtB Hh
MGI:102676	ATP-binding cassette, sub-family C (CFTR/MRP), member 1	16		positive regulation of inflammatory response			IMP		J:44110	Abcc1	A_24_P227831	ABCC1	234.462	289.785	249.361	308.869	222.43	336.317	200.586	357.349
MGI:1349215	ATP-binding cassette, sub-family D (ALD), member 1	X		negative regulation of cytokine production involved in inflammatory response			IMP		J:146101	Abcd1	A_23_P148556	ABCD1	293.264	455.914	291.56	515.29	182.71	286.412	187.408	243.356
											A_33_P3224660	ABCD1	45.7015	54.8387	26.8542	70.8716	26.3084	34.6081	21.6691	15.3058
MGI:1349467	ATP-binding cassette, sub-family D (ALD), member 2	15		negative regulation of cytokine production involved in inflammatory response			IMP		J:146101	Abcd2	A_23_P388124	ABCD2	9.22962	5.37634	12.7877	8.33333	10	6.94331	7.32064	6.4041
MGI:1923442	abhydrolase domain containing 12	2		regulation of inflammatory response			IMP		J:273578	Abhd12	A_23_P149494	ABHD12	422.032	612.903	309.463	596.33	588.785	564.144	384.334	527.698
MGI:107771	active BCR-related gene	11		negative regulation of inflammatory response			IMP	MGI:2388713	J:153997	Abr	A_23_P503182	ABR	4331.97	3451.61	4245.52	3440.37	4116.82	3905.61	4582.72	3688.76
											A_33_P3372297	ABR	89.3189	52.3118	107.545	85.6269	84.5794	69.9756	67.7159	60.3907
MGI:87874	angiotensin I converting enzyme (peptidyl-dipeptidase A) 1	11		positive regulation of inflammatory response			ISO	RGD:2493	J:155856	Ace	A_33_P3229288	ACE	92.2963	75.2688	106.777	101.682	71.028	82.9943	63.3968	45.1489
MGI:1913440	alkaline ceramidase 3	7		inflammatory response			IMP		J:252108	Acer3	A_23_P203665	ACER3	37.9605	60.215	48.4655	51.9113	39.9065	68.8907	68.8872	105.668
MGI:1097689	atypical chemokine receptor 1 (Duffy blood group)	1		inflammatory response			IBA	PTN000366772	J:265628	Ackr1=DARC	A_23_P115161	ACKR1/DARC	7.44324	30.6989	12.7877	7.64526	4.6729	5.42446	7.32064	6.4041
MGI:1097689	atypical chemokine receptor 1 (Duffy blood group)	1		inflammatory response			IMP	MGI:1888977	J:64222	Ackr1=DARC	A_23_P115161	ACKR1/DARC	7.44324	14.7312	12.7877	7.64526	4.6729	5.42446	7.32064	6.4041
MGI:1891697	atypical chemokine receptor 2	9		inflammatory response			IEA	IPR033037	J:72247	Ackr2
MGI:1891697	atypical chemokine receptor 2	9		inflammatory response			IEA	KW-0395	J:60000	Ackr2
MGI:103206	aconitate decarboxylase 1	14		inflammatory response			IEA	KW-0395	J:60000	Acod1
MGI:103206	aconitate decarboxylase 1	14		negative regulation of inflammatory response			IDA		J:196955	Acod1
MGI:87883	acid phosphatase 5, tartrate resistant	9		negative regulation of inflammatory response	regulates a function/process that has the participant peritoneal macrophage		IMP	MGI:2180086	J:67213	Acp5	A_23_P142075	ACP5	62.0767	645.161	145.78	685.78	45.2336	224.573	31.3324	263.849
MGI:87916	adenosine deaminase	2		negative regulation of inflammatory response	regulates a function/process that has the participant lung		IGI	MGI:104847	J:91943	Ada	A_23_P210482	ADA	152.587	553.763	116.88	557.34	285.047	509.357	186.676	270.894
MGI:87916	adenosine deaminase	2		negative regulation of inflammatory response	regulates a function/process that has the participant lung		IGI	MGI:99401	J:95142	Ada
MGI:87916	adenosine deaminase	2		negative regulation of inflammatory response	regulates a function/process that has the participant lung		IGI	MGI:99402	J:128038	Ada
MGI:87916	adenosine deaminase	2		negative regulation of inflammatory response	regulates a function/process that has the participant lung		IMP	MGI:1857117 MGI:2681791	J:72057	Ada
MGI:87916	adenosine deaminase	2		negative regulation of inflammatory response	regulates a function/process that has the participant lung		IMP	MGI:1857117 MGI:2683027	J:63493 J:91943 J:95142 J:128038	Ada
MGI:107825	a disintegrin and metallopeptidase domain 8	7		inflammatory response			IBA	PTN002628675	J:265628	Adam8	A_24_P300777	ADAM8	8857.46	12473.1	9130.43	14831.8	4672.89	9438.57	7613.47	9349.99
MGI:107825	a disintegrin and metallopeptidase domain 8	7		inflammatory response			ISO	P78325	J:164563	Adam8
MGI:107825	a disintegrin and metallopeptidase domain 8	7		leukocyte migration involved in inflammatory response			IMP		J:172944	Adam8
MGI:107825	a disintegrin and metallopeptidase domain 8	7		positive regulation of acute inflammatory response			IMP		J:173132	Adam8
MGI:107825	a disintegrin and metallopeptidase domain 8	7		positive regulation of inflammatory response			IDA		J:172958	Adam8
MGI:1096335	a disintegrin and metallopeptidase domain 17	12		production of molecular mediator involved in inflammatory response			IDA		J:219083	Adam17	A_23_P143120	ADAM17	419.799	456.452	349.105	469.419	352.336	362.897	322.108	354.147
MGI:2146046	a disintegrin-like and metallopeptidase (reprolysin type) with thrombospondin type 1 motif, 12	15		regulation of inflammatory response			ISO	P58397	J:164563	Adamts12	A_23_P44648	ADAMTS12	7.44324	5.37634	12.7877	7.64526	4.6729	5.42446	7.32064	6.4041
MGI:99677	adenylate cyclase 1	11		neuroinflammatory response			IMP		J:107678	Adcy1	A_24_P577694	ADCY1	7.44324	5.37634	12.7877	7.64526	4.6729	5.42446	7.32064	6.4041
MGI:102891	adenylate cyclase 7	8		negative regulation of cytokine production involved in inflammatory response			IMP		J:161446	Adcy7	A_24_P416177	ADCY7	21.511	74.1935	15.8568	78.7462	17.5701	54.2446	15.7394	61.9276
MGI:1341110	adenylate cyclase 8	15		neuroinflammatory response			IMP		J:107678	Adcy8	A_23_P169993	ADCY8	7.44324	5.37634	12.7877	7.64526	4.6729	5.42446	7.32064	6.4041
MGI:105094	adenylate cyclase activating polypeptide 1	17		negative regulation of acute inflammatory response to antigenic stimulus			ISO	RGD:2037	J:155856	Adcyap1	A_33_P3392092	ADCYAP1	7.44324	5.37634	12.7877	7.64526	4.6729	5.42446	7.32064	6.4041
MGI:105094	adenylate cyclase activating polypeptide 1	17		negative regulation of acute inflammatory response to non-antigenic stimulus			ISO	RGD:2037	J:155856	Adcyap1
MGI:106675	adiponectin, C1Q and collagen domain containing	16		negative regulation of inflammatory response			IDA		J:142895	Adipoq	A_23_P369237	ADIPOQ	7.44324	5.37634	12.7877	7.64526	4.6729	5.42446	7.32064	11.3993
											A_23_P369237	ADIPOQ	7.44324	5.37634	12.7877	7.64526	4.6729	5.42446	7.32064	6.4041
											A_23_P369237	ADIPOQ	7.44324	5.37634	12.7877	7.64526	4.6729	5.42446	7.32064	6.4041
											A_23_P369237	ADIPOQ	7.44324	5.37634	12.7877	7.64526	4.6729	5.42446	7.32064	6.4041
											A_23_P369237	ADIPOQ	7.44324	5.37634	12.7877	7.64526	4.6729	5.42446	7.32064	6.4041
											A_23_P369237	ADIPOQ	7.44324	5.37634	12.7877	7.64526	4.6729	5.42446	7.32064	6.4041
											A_23_P369237	ADIPOQ	7.44324	5.37634	12.7877	7.64526	4.6729	5.42446	7.32064	6.4041
											A_23_P369237	ADIPOQ	7.44324	5.37634	12.7877	7.64526	4.6729	5.42446	7.32064	6.4041
											A_23_P369237	ADIPOQ	7.44324	5.37634	12.7877	7.64526	21.2149	5.42446	7.32064	6.4041
											A_23_P369237	ADIPOQ	62.8954	5.37634	12.7877	7.64526	4.6729	5.42446	7.32064	6.4041
MGI:99401	adenosine A1 receptor	1		negative regulation of acute inflammatory response			ISO	RGD:2048	J:155856	Adora1	A_23_P74299	ADORA1	7.44324	5.37634	12.7877	7.64526	4.6729	5.42446	7.32064	6.4041
MGI:99401	adenosine A1 receptor	1		negative regulation of inflammatory response	regulates a function/process that has the participant lung		IGI	MGI:87916	J:95142	Adora1
MGI:99401	adenosine A1 receptor	1		negative regulation of acute inflammatory response			ISO	RGD:2048	J:155856	Adora1
MGI:99401	adenosine A1 receptor	1		negative regulation of inflammatory response	regulates a function/process that has the participant lung		IGI	MGI:87916	J:95142	Adora1
MGI:99402	adenosine A2a receptor	10		negative regulation of inflammatory response	regulates a function/process that has the participant lung		IGI	MGI:87916	J:128038	Adora2a	A_33_P3214035	ADORA2A	7.44324	5.37634	12.7877	7.64526	4.6729	5.42446	7.32064	6.4041
											A_24_P237270	ADORA2A	7.44324	5.37634	22.7621	7.64526	4.6729	5.42446	7.32064	6.4041
MGI:99403	adenosine A2b receptor	11		positive regulation of chronic inflammatory response to non-antigenic stimulus	regulates a function/process that has the participant lung		IMP		J:113120	Adora2b	A_23_P55477	ADORA2B	314.105	297.312	205.882	318.807	406.075	297.803	193.265	272.815
MGI:104847	adenosine A3 receptor	3		histamine secretion by mast cell	happens in mast cell		IDA		J:84007	Adora3	A_23_P126540	ADORA3	7.44324	5.37634	12.7877	7.64526	4.6729	5.42446	7.32064	6.4041
MGI:104847	adenosine A3 receptor	3		histamine secretion by mast cell	happens in mast cell		IMP	MGI:2155986	J:84007	Adora3	A_23_P137931	ADORA3	7.44324	5.37634	12.7877	7.64526	4.6729	5.42446	7.32064	6.4041
MGI:104847	adenosine A3 receptor	3		positive regulation of inflammatory response	regulates a function/process that has the participant lung		IGI	MGI:87916	J:91943	Adora3
MGI:104847	adenosine A3 receptor	3		positive regulation of inflammatory response	regulates a function/process that has the participant lung		IMP	MGI:2155986	J:91943	Adora3
MGI:87934	adrenergic receptor, alpha 2a	19		acute inflammatory response			ISO	RGD:2056	J:155856	Adra2a	A_23_P138706	ADRA2A	301.451	169.892	170.077	138.379	137.383	103.065	305.271	133.205
MGI:87938	adrenergic receptor, beta 2	18		negative regulation of inflammatory response			ISO	RGD:2060	J:155856	Adrb2	A_23_P378926	ADRA2B	7.44324	5.37634	12.7877	7.64526	4.6729	5.42446	13.104	6.4041
MGI:2147658	actin filament associated protein 1-like 2	19		inflammatory response			IBA	PTN002682769	J:265628	Afap1l2	A_23_P406341	AFAP1L2	256.048	265.591	297.954	287.462	273.832	273.393	353.587	258.085
MGI:2147658	actin filament associated protein 1-like 2	19		inflammatory response			ISO	Q8N4X5	J:164563	Afap1l2
MGI:893592	advanced glycosylation end product-specific receptor	17		inflammatory response			IGI	MGI:104798 MGI:2687194	J:168000	Ager	A_33_P3396008	AGER	7.44324	5.37634	12.7877	7.64526	4.6729	6.67209	7.32064	6.4041
MGI:893592	advanced glycosylation end product-specific receptor	17		negative regulation of connective tissue replacement involved in inflammatory response wound healing	happens in lung	PR:Q62151	IMP	MGI:2451038	J:131859	Ager
MGI:893592	advanced glycosylation end product-specific receptor	17		positive regulation of inflammatory response			ISO	RGD:69258	J:155856	Ager
MGI:893592	advanced glycosylation end product-specific receptor	17		regulation of inflammatory response			IDA		J:55874	Ager
MGI:87963	angiotensinogen (serpin peptidase inhibitor, clade A, member 8)	8		regulation of inflammatory response	regulates a function/process that has the participant metanephros		IDA		J:148250	Agt	A_23_P115261	AGT	16.8217	155.376	20.4604	137.615	11.2617	45.6197	76.8667	457.253
MGI:87963	angiotensinogen (serpin peptidase inhibitor, clade A, member 8)	8		regulation of inflammatory response			IGI	MGI:98259	J:148250	Agt	A_23_P115261	AGT	17.7894	129.032	19.1816	123.853	8.27103	41.3344	72.7672	447.006
											A_23_P115261	AGT	20.1712	124.731	17.2634	144.495	12.0561	39.4901	83.4553	457.893
											A_23_P115261	AGT	18.3104	125.806	22.2506	113.15	9.11215	36.9406	74.6705	404.739
											A_23_P115261	AGT	17.1939	134.409	28.6445	136.086	11.1682	42.0938	78.3309	417.547
											A_23_P115261	AGT	17.7894	135.484	30.0511	133.792	10.1402	40.4665	91.508	493.756
											A_23_P115261	AGT	20.5434	133.333	27.3657	120.031	14.7196	34.2826	86.3836	491.195
											A_23_P115261	AGT	24.1161	134.946	21.867	133.792	12.6168	46.4334	87.8477	441.243
											A_23_P115261	AGT	20.6178	133.871	25.3197	127.676	10.8411	31.6246	87.8477	452.77
											A_23_P115261	AGT	14.291	123.656	34.7826	138.379	26.9626	52.7258	81.2591	431.636
MGI:87964	angiotensin II receptor, type 1a	13		inflammatory response			IBA	PTN002796070	J:265628	Agtr1a	A_23_P166616	AGTR1	7.44324	5.37634	12.7877	7.64526	4.6729	5.42446	7.32064	6.4041
MGI:87964	angiotensin II receptor, type 1a	13		inflammatory response	has the participant metanephros		IGI	MGI:2157020 MGI:2178475	J:148250	Agtr1a
MGI:87965	angiotensin II receptor, type 1b	3		inflammatory response			IBA	PTN002796070	J:265628	Agtr1b
MGI:87965	angiotensin II receptor, type 1b	3		inflammatory response	has the participant metanephros		IGI	MGI:87964 MGI:87966	J:148250	Agtr1b
MGI:87966	angiotensin II receptor, type 2	X		inflammatory response			IBA	PTN002796062	J:265628	Agtr2	A_23_P62309	AGTR2	7.44324	5.37634	12.7877	7.64526	20.1869	5.42446	7.32064	10.951
MGI:87966	angiotensin II receptor, type 2	X		inflammatory response	has the participant metanephros		IGI	MGI:87964 MGI:87965	J:148250	Agtr2	A_33_P3376493	AGTR2	7.44324	5.37634	82.9923	7.64526	4.6729	5.42446	7.32064	6.4041
MGI:87966	angiotensin II receptor, type 2	X		inflammatory response			ISO	RGD:2072	J:155856	Agtr2
MGI:87968	S-adenosylhomocysteine hydrolase	2		chronic inflammatory response to antigenic stimulus			ISO	RGD:69260	J:155856	Ahcy	A_24_P57367	AHCY	628.21	736.559	445.013	690.367	1434.58	1155.41	514.641	577.65
MGI:107189	alpha-2-HS-glycoprotein	16		acute-phase response			ISO	P02765	J:164563	Ahsg	A_23_P155514	AHSG	8.0387	9.08602	12.7877	7.64526	4.6729	11.2829	8.63836	11.1431
MGI:107189	alpha-2-HS-glycoprotein	16		regulation of inflammatory response			ISO	P02765	J:164563	Ahsg
MGI:2686159	absent in melanoma 2	1		inflammatory response			IEA	KW-0395	J:60000	Aim2	A_32_P44394	AIM2	14.8865	13.4946	12.7877	17.3547	4.6729	5.42446	7.32064	6.85239
MGI:102774	aminoacyl tRNA synthetase complex-interacting multifunctional protein 1	3		inflammatory response			IEA	KW-0395	J:60000	Aimp1	A_23_P121686	AIMP1	1324.9	1870.97	1496.16	1743.12	2341.12	2299.97	2335.28	3099.59
											A_23_P121686	AIMP1	1726.83	1758.06	1534.53	1613.15	2186.92	2224.03	2057.1	3041.95
											A_23_P121686	AIMP1	1823.59	1849.46	1496.16	1605.5	2350.47	2375.92	2262.08	3202.05
											A_23_P121686	AIMP1	1853.37	2059.14	1611.25	1689.6	2331.78	2240.3	2188.87	3041.95
											A_23_P121686	AIMP1	1823.59	1838.71	1560.1	1620.8	2317.76	2462.71	2225.48	2997.12
											A_23_P121686	AIMP1	1771.49	1876.34	1521.74	1521.41	2397.2	2489.83	2218.15	2945.89
											A_23_P121686	AIMP1	1950.13	1962.37	1611.25	1804.28	2500	2527.8	2445.09	3150.82
											A_23_P121686	AIMP1	1823.59	1876.34	1521.74	1697.25	2448.6	2392.19	2379.21	3073.97
											A_23_P121686	AIMP1	1734.28	1720.43	1508.95	1529.05	2285.05	2332.52	2342.61	2901.06
											A_23_P121686	AIMP1	1853.37	1930.11	1675.19	1620.8	2401.87	2289.12	2474.38	3202.05
MGI:1926051	adenylate kinase 7	12		inflammatory response to antigenic stimulus	has the participant respiratory system		IMP	MGI:5431002	J:186062	Ak7	A_23_P105963	AK7	7.44324	5.37634	12.7877	7.64526	4.6729	10.8489	7.32064	7.4928
											A_23_P105963	AK7	7.44324	5.37634	12.7877	7.64526	10.514	17.0328	7.32064	6.4041
											A_23_P105963	AK7	7.44324	12.6344	12.9156	7.64526	4.6729	5.42446	11.9326	6.4041
											A_23_P105963	AK7	7.44324	5.37634	12.7877	7.64526	4.6729	6.23813	7.32064	6.4041
											A_23_P105963	AK7	7.44324	8.27957	12.7877	7.64526	4.6729	5.42446	10.2489	6.4041
											A_23_P105963	AK7	7.44324	5.37634	12.7877	7.64526	4.6729	5.42446	7.32064	6.4041
											A_23_P105963	AK7	7.44324	5.37634	12.7877	7.64526	4.6729	5.42446	7.32064	6.4041
											A_23_P105963	AK7	7.44324	5.37634	12.7877	7.64526	4.6729	5.42446	7.32064	6.4041
											A_23_P105963	AK7	7.44324	5.37634	12.7877	7.64526	4.6729	5.42446	7.46706	6.4041
											A_23_P105963	AK7	7.44324	5.37634	12.7877	7.64526	4.6729	5.5872	8.12592	6.4041
MGI:2140340	AT-hook transcription factor	4		regulation of inflammatory response			IMP		J:233952	Akna	A_33_P3220047	AKNA	7.44324	5.37634	12.7877	7.64526	5.18692	5.42446	7.32064	6.46814
											A_33_P3297853	AKNA	20.6922	5.37634	12.7877	7.64526	7.47663	5.42446	15.6662	6.4041
MGI:87986	thymoma viral proto-oncogene 1	12		inflammatory response			IDA		J:87871	Akt1	A_33_P3275235	AKT1	1295.12	1333.33	1262.15	1322.63	1350.47	1345.27	1171.3	947.807
MGI:99600	aldehyde dehydrogenase 2, mitochondrial	5		regulation of inflammatory response			ISO	RGD:69219	J:155856	Aldh2	A_23_P36753	ALDH2	1466.32	1220.43	1381.07	1192.66	2714.95	2641.71	3221.08	2106.95
MGI:87999	arachidonate 5-lipoxygenase	6		acute inflammatory response			ISO	RGD:2096	J:155856	Alox5	A_23_P104464	ALOX5	2969.85	1526.88	2966.75	1230.89	1397.2	640.087	2532.94	1351.27
MGI:87999	arachidonate 5-lipoxygenase	6		inflammatory response			IMP	MGI:1857125	J:75371	Alox5	A_23_P104464	ALOX5	2977.3	1451.61	2698.21	1261.47	1439.25	694.331	2474.38	1197.57
MGI:87999	arachidonate 5-lipoxygenase	6		leukocyte chemotaxis involved in inflammatory response			ISO	P09917	J:164563	Alox5	A_23_P104464	ALOX5	2798.66	1392.47	2736.57	1207.95	1331.78	667.209	2489.02	1203.97
MGI:87999	arachidonate 5-lipoxygenase	6		leukocyte migration involved in inflammatory response			IMP		J:284986	Alox5	A_23_P104464	ALOX5	2858.21	1413.98	2877.24	1307.34	1471.96	694.331	2628.11	1242.4
MGI:87999	arachidonate 5-lipoxygenase	6		leukotriene production involved in inflammatory response			IMP	MGI:1933120	J:39229	Alox5	A_23_P104464	ALOX5	2992.18	1516.13	3158.57	1330.28	1490.65	694.331	2598.83	1255.2
MGI:87999	arachidonate 5-lipoxygenase	6		negative regulation of inflammatory response			ISO	P09917	J:164563	Alox5	A_23_P104464	ALOX5	2865.65	1365.59	2813.3	1238.53	1364.49	667.209	2672.04	1235.99
MGI:87999	arachidonate 5-lipoxygenase	6		regulation of cytokine production involved in inflammatory response			IMP		J:284986	Alox5	A_23_P104464	ALOX5	3059.17	1451.61	3132.99	1307.34	1490.65	640.087	2650.07	1338.46
MGI:87999	arachidonate 5-lipoxygenase	6		regulation of inflammatory response			IMP		J:21372 J:68714 J:253033	Alox5	A_23_P104464	ALOX5	3260.14	1569.89	3222.51	1330.28	1565.42	667.209	2935.58	1319.24
MGI:87999	arachidonate 5-lipoxygenase	6		regulation of inflammatory response			ISO	P09917	J:164563	Alox5	A_23_P104464	ALOX5	3215.48	1456.99	3350.38	1314.98	1434.58	634.663	2723.28	1280.82
MGI:87999	arachidonate 5-lipoxygenase	6		regulation of inflammatory response to wounding			IMP		J:284986	Alox5	A_23_P104464	ALOX5	3066.62	1494.62	3196.93	1253.82	1500	661.785	2891.65	1223.18
MGI:107505	arachidonate 5-lipoxygenase activating protein	5		leukotriene production involved in inflammatory response			IMP	MGI:2156546	J:39229 J:124522	Alox5ap	A_24_P347378	ALOX5AP	7.44324	8.44086	12.7877	7.64526	9.81308	9.43857	7.32064	6.4041
MGI:107505	arachidonate 5-lipoxygenase activating protein	5		positive regulation of acute inflammatory response			ISO	RGD:2097	J:155856	Alox5ap
MGI:87997	arachidonate 15-lipoxygenase	11		regulation of inflammatory response			ISO	P16050	J:164563	Alox15	A_33_P3361348	ALOX15	9.00633	9.03226	17.5192	18.9602	8.83177	8.51641	7.32064	6.4041
											A_23_P55373	ALOX15	9.82508	5.37634	12.7877	7.64526	7.89719	9.1131	7.32064	6.4041
MGI:1921095	ankyrin repeat domain 42	7		positive regulation of cytokine production involved in inflammatory response			IMP		J:161367	Ankrd42	A_32_P69166	ANKRD42	21.6598	25.914	20.4604	26.1468	14.1589	18.3347	28.4773	38.8088
											A_33_P3278144	ANKRD42	9155.19	7473.12	10025.6	7545.87	10093.5	9764.04	9516.83	8069.17
MGI:2145890	anoctamin 6	15		activation of blood coagulation via clotting cascade			ISO	Q4KMQ2	J:164563	Ano6	A_23_P389118	ANO6	1429.1	1811.83	1088.23	1597.86	1775.7	1269.33	1859.44	1152.74
											A_33_P3286804	ANO6	11.7603	5.37634	12.7877	7.64526	4.6729	5.42446	7.32064	6.4041
MGI:96819	annexin A1	19		inflammatory response			IBA	PTN002574794	J:265628	Anxa1	A_23_P94501	ANXA1	16970.6	12688.2	16496.2	11697.2	11214.9	11988.1	7979.5	11591.4
MGI:96819	annexin A1	19		inflammatory response			IMP		J:142735	Anxa1
MGI:96819	annexin A1	19		regulation of inflammatory response			IBA	PTN002574794	J:265628	Anxa1
MGI:96819	annexin A1	19		regulation of inflammatory response			IMP		J:81498	Anxa1
MGI:1350928	acyloxyacyl hydrolase	13		negative regulation of inflammatory response			IBA	PTN000385115	J:265628	Aoah	A_23_P145718	AOAH	7.44324	5.37634	12.7877	7.64526	4.6729	5.42446	7.32064	6.4041
MGI:1350928	acyloxyacyl hydrolase	13		negative regulation of inflammatory response			IDA		J:90249	Aoah
MGI:1306797	amine oxidase, copper containing 3	11		leukocyte migration involved in inflammatory response			ISO	RGD:62058	J:155856	Aoc3	A_23_P426305	AOC3	31.0383	63.4409	29.9233	61.6208	42.1495	124.22	37.4085	32.1486
MGI:1306797	amine oxidase, copper containing 3	11		positive regulation of acute inflammatory response			ISO	RGD:62058	J:155856	Aoc3
MGI:1333879	adaptor-related protein complex 3, beta 1 subunit	13		inflammatory response			IGI	MGI:1333879	J:85431	Ap3b1	A_23_P136635	AP3B1	893.189	978.494	705.882	909.786	1163.55	1025.22	768.668	870.958
MGI:88049	apolipoprotein A-I	9		negative regulation of inflammatory response			ISO	P02647	J:164563	Apoa1	A_33_P3298539	APOA1	16.3007	13.2796	24.2967	16.896	15.7944	30.2685	24.5974	12.552
											A_23_P203191	APOA1	7.44324	5.37634	12.7877	7.64526	4.95327	7.91972	7.32064	6.4041
											A_23_P203191	APOA1	7.44324	5.37634	12.7877	7.64526	4.6729	6.34662	7.32064	6.4041
											A_23_P203191	APOA1	7.44324	5.37634	12.7877	7.64526	4.6729	6.18389	7.32064	6.4041
											A_23_P203191	APOA1	7.44324	5.37634	12.7877	7.64526	4.6729	5.42446	7.32064	6.4041
											A_23_P203191	APOA1	7.44324	5.37634	12.7877	7.64526	4.6729	5.42446	7.32064	6.4041
											A_23_P203191	APOA1	7.44324	5.37634	12.7877	7.64526	4.6729	5.42446	7.32064	6.4041
											A_23_P203191	APOA1	7.44324	5.37634	12.7877	7.64526	4.6729	5.42446	7.32064	6.4041
											A_23_P203191	APOA1	7.44324	5.37634	12.7877	7.64526	4.6729	5.42446	7.32064	6.4041
											A_23_P203191	APOA1	7.44324	5.37634	12.7877	7.64526	7.28972	5.42446	8.05271	6.4041
											A_23_P203191	APOA1	7.44324	6.98925	13.6829	7.64526	10.8411	5.5872	7.32064	6.4041
MGI:88056	apolipoprotein D	16		negative regulation of cytokine production involved in inflammatory response			ISO	P05090	J:164563	Apod	A_23_P136777	APOD	8.33644	24.5161	12.7877	22.5535	4.6729	9.49281	10.5417	9.28595
MGI:88057	apolipoprotein E	7		negative regulation of inflammatory response			IGI	P22893	J:179147	Apoe	A_33_P3223592	APOE	1235.58	11828	1264.71	15825.7	626.168	2641.71	558.565	1536.98
MGI:88059	amyloid beta (A4) precursor protein	16		positive regulation of inflammatory response			ISO	P05067	J:164563	App	A_33_P3508822	APP	3758.84	9623.66	2941.18	9097.86	5794.39	6780.58	9004.39	4790.27
											A_33_P3296479	APP	585.039	498.387	787.724	669.725	286.916	358.015	290.63	248.479
MGI:1920243	adaptor protein, phosphotyrosine interaction, PH domain and leucine zipper containing 1	14		positive regulation of cytokine production involved in inflammatory response			IMP		J:226873	Appl1	A_23_P166663	APPL1	658.727	811.828	580.563	661.315	1126.17	824.519	937.042	1056.68
MGI:2384914	adaptor protein, phosphotyrosine interaction, PH domain and leucine zipper containing 2	10		negative regulation of cytokine production involved in inflammatory response			IMP		J:226873	Appl2	A_23_P105747	APPL2	86.3417	91.9355	92.3273	97.8593	130.374	110.659	166.179	122.318
											A_23_P105747	APPL2	76.6654	92.4731	69.9488	83.3333	127.103	88.9612	152.269	113.353
											A_23_P105747	APPL2	81.1314	87.6344	75.0639	87.9205	123.364	88.4188	154.466	112.072
											A_23_P105747	APPL2	74.1347	90.8602	74.0409	79.5107	132.71	97.0979	153.001	108.229
											A_23_P105747	APPL2	84.1087	91.3978	88.8747	74.159	117.29	85.7065	131.772	112.712
											A_23_P105747	APPL2	77.4098	87.0968	78.3887	77.9817	129.907	88.9612	151.537	116.555
											A_23_P105747	APPL2	87.086	87.6344	84.1432	83.3333	129.439	92.7583	147.145	113.353
											A_23_P105747	APPL2	78.8984	90.3226	90.9207	75.9174	130.374	86.7914	155.198	120.397
											A_23_P105747	APPL2	80.3871	87.0968	92.9667	81.8043	132.71	93.8432	162.518	120.397
											A_23_P105747	APPL2	106.438	95.6989	87.7238	86.3914	118.692	89.5036	161.054	112.072
MGI:1915747	apoptosis resistant E3 ubiquitin protein ligase 1	12		regulation of inflammatory response			IMP		J:280563	Arel1=KIAA0317	A_23_P369987	KIAA0317/AREL1	410.867	396.774	332.481	416.667	350	340.114	330.161	390.01
MGI:2183158	ASH1 like histone lysine methyltransferase	3		negative regulation of acute inflammatory response			IMP	MGI:5563008	J:208213	Ash1l	A_33_P3402725	ASH1L	366.952	268.28	471.867	311.927	348.598	275.563	265.007	184.438
MGI:2183158	ASH1 like histone lysine methyltransferase	3		negative regulation of inflammatory response	regulates a function/process that happens in macrophage		IGI	MGI:2156367 MGI:96824	J:208213	Ash1l
MGI:107202	ataxia telangiectasia mutated	9		regulation of microglial cell activation			ISO	RGD:1593265	J:155856	Atm	A_23_P35916	ATM	60.1414	59.6774	84.6547	99.3884	49.5327	53.9734	65.3733	67.243
											A_23_P35916	ATM	46.9669	58.6021	91.0486	59.7859	40.4205	50.4475	48.243	73.6471
											A_23_P35916	ATM	76.6654	69.8925	88.2353	86.3914	47.1962	58.5842	65.959	81.3321
											A_23_P35916	ATM	59.9181	61.8279	88.8747	77.9817	50.4673	53.8107	64.4217	78.13
											A_23_P35916	ATM	64.1608	62.9032	90.0256	69.0367	47.6635	52.5631	52.6354	73.0067
											A_23_P35916	ATM	60.4391	60.215	95.9079	69.6483	46.7289	53.1597	53.0747	73.0067
											A_23_P35916	ATM	61.6301	58.6021	106.01	84.8624	54.2056	55.872	59.2972	76.2088
											A_23_P35916	ATM	68.6267	58.6021	94.1176	77.2171	50	56.9569	68.3016	81.3321
											A_23_P35916	ATM	59.8437	57.5269	85.2941	63.3792	41.7757	49.2541	62.7379	70.4451
											A_23_P35916	ATM	81.8757	55.3763	108.696	84.8624	51.4018	60.754	59.1508	73.0067
											A_33_P3589722	ATM	297.73	212.366	416.88	233.945	290.654	299.43	300.878	302.914
MGI:1341628	attractin	2		inflammatory response			IEA	KW-0395	J:60000	Atrn	A_23_P79931	ATRN	144.399	211.828	138.107	224.771	136.916	127.475	171.303	151.777
MGI:1347244	AXL receptor tyrosine kinase	7		inflammatory response	has the participant carotid artery		IMP	MGI:2387750	J:122626	Axl	A_23_P208389	AXL	340.156	484.946	355.499	520.642	164.019	278.275	154.466	161.383
MGI:95705	UDP-Gal:betaGlcNAc beta 1,4- galactosyltransferase, polypeptide 1	4		acute inflammatory response	has the participant skin		IMP	MGI:2450889	J:106669	B4galt1	A_33_P3846177	B4GALNT1	144.399	181.183	154.731	208.716	110.28	145.918	82.7233	60.4547
MGI:1206586	Brca1 associated protein 1	14		regulation of cytokine production involved in inflammatory response			IMP	MGI:5439653	J:234216	Bap1	A_23_P259012	BAP1	154.075	192.473	98.5933	175.841	180.374	160.564	85.6515	67.243
MGI:1206586	Brca1 associated protein 1	14		regulation of inflammatory response			IMP	MGI:5439653	J:234216	Bap1
MGI:107187	B cell leukemia/lymphoma 6	16		inflammatory response			IEA	KW-0395	J:60000	Bcl6	A_23_P57856	BCL6	549.311	763.441	592.071	655.199	228.505	371.033	973.645	628.883
MGI:107187	B cell leukemia/lymphoma 6	16		regulation of inflammatory response			IBA	PTN000578061	J:265628	Bcl6
MGI:107187	B cell leukemia/lymphoma 6	16		regulation of inflammatory response	regulates a function/process that has the participant heart|regulates a function/process that has the participant lung		IMP	MGI:2158439	J:39815	Bcl6
MGI:1278332	B cell CLL/lymphoma 6, member B	11		regulation of inflammatory response			IBA	PTN000578061	J:265628	Bcl6b	A_23_P324813	BCL6B	7.44324	5.37634	12.7877	7.64526	4.6729	5.42446	7.32064	6.4041
MGI:88141	BCR activator of RhoGEF and GTPase	10		negative regulation of inflammatory response			IMP	MGI:2154396	J:153997	Bcr	A_32_P56713	BCR	287.309	283.333	227.621	315.749	276.168	183.347	216.691	160.743
											A_24_P873764	BCR	1622.63	1403.23	1943.73	1727.83	1196.26	889.613	1046.85	710.855
											A_24_P127235	BCR	1786.38	195.161	52173.9	288.226	185.514	208.299	3243.04	2536.02
MGI:88144	bradykinin receptor, beta 1	12		inflammatory response			ISO	RGD:620401	J:155856	Bdkrb1	A_23_P128744	BDKRB1	7.44324	5.37634	12.7877	7.64526	4.6729	5.42446	7.32064	6.4041
MGI:102845	bradykinin receptor, beta 2	12		acute inflammatory response to antigenic stimulus			ISO	RGD:2201	J:155856	Bdkrb2	A_23_P304897	BDKRB2	9.89952	12.957	12.7877	8.25688	7.94392	38.7849	25.3294	6.4041
MGI:105370	bone marrow stromal cell antigen 1	5		regulation of inflammatory response			ISO	Q10588	J:164563	Bst1	A_23_P7325	BST1	7.44324	5.37634	12.7877	7.64526	4.6729	5.42446	7.32064	6.4041
MGI:88216	Bruton agammaglobulinemia tyrosine kinase	X		histamine secretion by mast cell			ISO	RGD:1359683	J:155856	Btk	A_33_P3277514	BTK	7.74098	9.51613	12.7877	7.64526	4.6729	7.75698	7.32064	6.4041
MGI:88216	Bruton agammaglobulinemia tyrosine kinase	X		positive regulation of type I hypersensitivity			ISO	RGD:1359683	J:155856	Btk	A_23_P137139	BTK	9.60179	5.37634	12.7877	7.64526	4.6729	18.9856	22.1815	6.4041
MGI:88216	Bruton agammaglobulinemia tyrosine kinase	X		positive regulation of type III hypersensitivity			ISO	RGD:1359683	J:155856	Btk
MGI:1932136	C1q and tumor necrosis factor related protein 3	15		negative regulation of inflammatory response			ISO	Q9BXJ4	J:164563	C1qtnf3	A_23_P122068	C1QTNF3	9.60179	5.37634	17.5192	30.8868	12.2897	5.42446	30.9663	7.17259
											A_23_P122068	C1QTNF3	14.8865	6.77419	25.1918	7.64526	18.3178	14.1036	20.571	6.4041
											A_23_P122068	C1QTNF3	12.1325	10.9677	23.4015	7.64526	11.4019	8.24519	30.0146	6.4041
											A_23_P122068	C1QTNF3	12.4302	8.3871	15.4731	7.64526	14.6262	7.0518	29.3558	6.4041
											A_23_P122068	C1QTNF3	23.5207	11.0753	25.9591	7.64526	11.9159	7.16029	30.4539	10.2466
											A_23_P122068	C1QTNF3	19.2036	6.77419	18.6701	7.64526	11.3084	5.42446	31.6252	7.94108
											A_23_P122068	C1QTNF3	13.1745	5.37634	27.4936	8.94496	12.7103	5.42446	23.1332	6.4041
											A_23_P122068	C1QTNF3	13.3234	5.37634	22.6343	7.64526	11.2149	5.42446	32.5037	7.30067
											A_23_P122068	C1QTNF3	14.291	6.34409	21.6112	7.64526	16.5888	5.42446	31.6252	7.74896
											A_23_P122068	C1QTNF3	16.0774	5.37634	18.7979	7.64526	13.5981	5.42446	31.9912	6.4041
											A_33_P3356462	C2CD4A	7.44324	13.7634	12.7877	28.5168	4.6729	5.42446	7.32064	6.4041
MGI:1914639	C1q and tumor necrosis factor related 12	4		negative regulation of inflammatory response	regulates a function/process that has the participant adipose tissue		IDA		J:177588	C1qtnf12=FAM132A	A_32_P75792	FAM132A/C1QTNF12	120.581	272.043	154.731	346.33	81.3084	122.593	174.231	105.668
MGI:3645763	C2 calcium-dependent domain containing 4A	9		positive regulation of acute inflammatory response			ISO	Q8NCU7	J:164563	C2cd4a	A_33_P3356462	C2CD4A	7.44324	13.7634	12.7877	28.5168	4.6729	5.42446	7.32064	6.4041
MGI:3645763	C2 calcium-dependent domain containing 4A	9		regulation of vascular permeability involved in acute inflammatory response			ISO	Q8NCU7	J:164563	C2cd4a
MGI:1922947	C2 calcium-dependent domain containing 4B	9		positive regulation of acute inflammatory response			ISO	A6NLJ0	J:164563	C2cd4b	A_24_P788878	C2CD4B	7.44324	5.37634	12.7877	7.64526	4.6729	5.42446	7.32064	6.4041
MGI:1922947	C2 calcium-dependent domain containing 4B	9		regulation of vascular permeability involved in acute inflammatory response			ISO	A6NLJ0	J:164563	C2cd4b
MGI:88227	complement component 3	17		inflammatory response			IEA	IPR001840	J:72247	C3	A_23_P101407	C3	95.2735	522.581	75.7033	497.706	28.5981	117.711	9.37042	24.0154
MGI:88227	complement component 3	17		inflammatory response			IEA	KW-0395	J:60000	C3	A_33_P3347869	C3	12.6535	104.839	23.7852	77.9817	36.4486	23.9761	7.32064	6.4041
MGI:88227	complement component 3	17		positive regulation of type IIa hypersensitivity			IMP	MGI:1861799	J:75709	C3
MGI:1097680	complement component 3a receptor 1	6		inflammatory response			IBA	PTN001200752	J:265628	C3ar1	A_23_P2431	C3AR1	412.356	257.527	870.844	428.135	230.374	299.43	180.088	146.013
MGI:88232	complement component 5a receptor 1	7		inflammatory response			IBA	PTN001200752	J:265628	C5ar1
MGI:2442013	complement component 5a receptor 2	7		inflammatory response			IBA	PTN001200752	J:265628	C5ar2
MGI:2151253	calcitonin/calcitonin-related polypeptide, alpha	7		inflammatory response			IDA		J:21870	Calca	A_24_P198178	CALCA	7.44324	5.37634	12.7877	7.64526	4.6729	5.42446	7.32064	6.4041
											A_23_P301846	CALCA	7.44324	5.37634	13.555	7.64526	4.6729	5.42446	9.88287	6.4041
											A_33_P3318771	CALCA	35.5043	5.37634	2199.49	7.64526	4.6729	5.42446	96.6325	92.219
MGI:1926944	calcitonin receptor-like	2		negative regulation of inflammatory response			ISO	RGD:2255	J:155856	Calcrl	A_33_P3306103	CALCRL	7.44324	11.8817	12.7877	7.72171	4.6729	8.67914	7.32064	10.887
											A_33_P3261957	CALCRL	7.44324	11.2903	12.7877	7.64526	4.6729	5.42446	7.32064	6.4041
											A_33_P3306110	CALCRL	7.44324	5.37634	12.7877	7.64526	4.6729	5.42446	7.32064	7.94108
MGI:2442190	calcium/calmodulin-dependent protein kinase ID	2		inflammatory response			IEA	KW-0395	J:60000	Camk1d	A_32_P208120	CAMK1D	22.7019	28.1183	24.2967	26.6055	19.8131	34.6623	16.6911	22.7986
											A_23_P124252	CAMK1D	7.44324	5.37634	12.7877	7.64526	4.6729	5.42446	7.32064	6.4041
MGI:88258	calcium/calmodulin-dependent protein kinase IV	18		inflammatory response			IEA	KW-0395	J:60000	Camk4	A_23_P250347	CAMK4	10.1972	8.92473	12.7877	8.79205	4.6729	5.42446	14.3485	6.4041
MGI:108443	cathelicidin antimicrobial peptide	9		chronic inflammatory response			ISO	P49913	J:164563	Camp	A_23_P253791	CAMP	18.5337	59.1398	12.7877	62.2324	12.8972	38.8934	7.32064	12.2318
MGI:96544	caspase 1	9		regulation of inflammatory response			IBA	PTN000048051	J:265628	Casp1	A_23_P202978	CASP1	236.695	481.183	105.371	366.973	64.0187	92.2159	31.7716	143.452
MGI:96544	caspase 1	9		regulation of inflammatory response	regulates a function/process that has the participant liver		IMP	MGI:2158744	J:181354	Casp1
MGI:96544	caspase 1	9		regulation of inflammatory response			ISO	P29466	J:164563	Casp1
MGI:107700	caspase 4, apoptosis-related cysteine peptidase	9		inflammatory response			IEA	KW-0395	J:60000	Casp4	A_23_P35912	CASP4	8187.57	11451.6	6713.55	10244.7	7850.46	9275.83	8345.53	11783.5
MGI:107700	caspase 4, apoptosis-related cysteine peptidase	9		regulation of inflammatory response			IBA	PTN000048051	J:265628	Casp4
MGI:107700	caspase 4, apoptosis-related cysteine peptidase	9		regulation of inflammatory response			IDA		J:296118	Casp4
MGI:107700	caspase 4, apoptosis-related cysteine peptidase	9		regulation of inflammatory response			ISO	P49662	J:164563	Casp4
MGI:1312921	caspase 6	3		acute inflammatory response to non-antigenic stimulus			ISO	RGD:70967	J:155856	Casp6	A_23_P500799	CASP6	908.076	1016.13	898.977	1055.05	1462.62	1166.26	922.401	902.978
MGI:1312922	caspase 12	9		regulation of inflammatory response			IBA	PTN000048051	J:265628	Casp12	A_23_P13102	CASP12	7.44324	5.37634	12.7877	7.64526	4.6729	5.42446	7.32064	6.4041
MGI:98258	chemokine (C-C motif) ligand 1	11		inflammatory response			IBA	PTN000245709	J:265628	Ccl1	A_23_P49759	CCL1	7.44324	5.86022	14.7059	7.64526	7.00934	5.42446	8.12592	6.53218
MGI:98258	chemokine (C-C motif) ligand 1	11		positive regulation of inflammatory response			ISO	P22362	J:164563	Ccl1
MGI:98259	chemokine (C-C motif) ligand 2	11		inflammatory response			IBA	PTN000245709	J:265628	Ccl2	A_23_P89431	CCL2	7.44324	9.46237	12.7877	10.9327	4.6729	5.42446	7.32064	6.4041
MGI:98259	chemokine (C-C motif) ligand 2	11		leukocyte migration involved in inflammatory response			ISO	RGD:3645	J:155856	Ccl2	A_23_P89431	CCL2	7.44324	7.15054	12.7877	7.64526	4.6729	5.42446	7.32064	6.4041
											A_23_P89431	CCL2	7.44324	5.37634	12.7877	7.64526	4.6729	5.42446	7.32064	6.4041
											A_23_P89431	CCL2	7.44324	5.37634	12.7877	7.64526	4.6729	5.42446	7.32064	6.4041
											A_23_P89431	CCL2	7.44324	5.37634	12.7877	7.64526	4.6729	5.42446	7.32064	6.4041
											A_23_P89431	CCL2	7.44324	5.37634	12.7877	7.64526	4.6729	5.42446	7.32064	6.4041
											A_23_P89431	CCL2	7.44324	5.37634	12.7877	7.64526	4.6729	5.42446	7.32064	6.4041
											A_23_P89431	CCL2	7.44324	5.37634	12.7877	7.64526	4.6729	5.42446	7.32064	6.4041
											A_23_P89431	CCL2	7.44324	5.37634	12.7877	7.64526	4.6729	5.42446	7.32064	6.4041
											A_23_P89431	CCL2	7.44324	5.37634	12.7877	8.79205	9.62617	5.42446	7.32064	6.4041
MGI:98260	chemokine (C-C motif) ligand 3	11		inflammatory response			IBA	PTN000245709	J:265628	Ccl3	A_33_P3316273	CCL3	25.4559	114.516	28.9003	100.917	56.542	154.597	8.71157	18.8921
MGI:98260	chemokine (C-C motif) ligand 3	11		positive regulation of inflammatory response			IGI	P22893	J:179147	Ccl3	A_23_P207564	CCL4	12.9512	16.7204	26.087	14.0673	5.09346	16.7073	22.4012	10.2466
MGI:98261	chemokine (C-C motif) ligand 4	11		inflammatory response			IBA	PTN000245709	J:265628	Ccl4	A_33_P3354607	CCL4	31.1128	7.09677	12.7877	8.10398	4.6729	5.42446	7.32064	6.4041
MGI:98261	chemokine (C-C motif) ligand 4	11		inflammatory response			ISO	RGD:620441	J:155856	Ccl4	A_23_P152838	CCL5	405.657	431.72	338.875	516.055	59.3458	135.069	52.7086	294.589
MGI:98262	chemokine (C-C motif) ligand 5	11		inflammatory response			IBA	PTN000245709	J:265628	Ccl5
MGI:98262	chemokine (C-C motif) ligand 5	11		inflammatory response	has the participant colon		IMP	MGI:2180195	J:197406	Ccl5
MGI:98262	chemokine (C-C motif) ligand 5	11		inflammatory response			ISO	P13501	J:164563	Ccl5
MGI:98262	chemokine (C-C motif) ligand 5	11		positive regulation of fever generation			ISO	RGD:69069	J:155856	Ccl5
MGI:98263	chemokine (C-C motif) ligand 6	11		inflammatory response			IBA	PTN000245709	J:265628	Ccl6
MGI:99512	chemokine (C-C motif) ligand 7	11		inflammatory response			IBA	PTN000245709	J:265628	Ccl7	A_23_P78037	CCL7	18.0127	5.37634	12.7877	7.64526	5.51402	8.02821	7.32064	8.00513
MGI:101878	chemokine (C-C motif) ligand 8	11		inflammatory response			IBA	PTN000245709	J:265628	Ccl8	A_23_P207456	CCL8	7.44324	5.37634	12.7877	7.64526	4.6729	5.42446	7.32064	6.4041
MGI:104533	chemokine (C-C motif) ligand 9	11		inflammatory response			IBA	PTN000245709	J:265628	Ccl9
MGI:103576	chemokine (C-C motif) ligand 11	11		inflammatory response			IBA	PTN000245709	J:265628	Ccl11	A_23_P66635	CCL11	7.44324	5.37634	12.7877	7.64526	4.6729	5.42446	7.32064	6.4041
MGI:108224	chemokine (C-C motif) ligand 12	11		inflammatory response			IBA	PTN000245709	J:265628	Ccl12
MGI:108224	chemokine (C-C motif) ligand 12	11		inflammatory response			IDA		J:37573	Ccl12
MGI:108224	chemokine (C-C motif) ligand 12	11		inflammatory response			ISO	P13500	J:164563	Ccl12
MGI:1329039	chemokine (C-C motif) ligand 17	8		inflammatory response			IBA	PTN000245709	J:265628	Ccl17	A_23_P26325	CCL17	14.9609	11.828	17.7749	22.5535	9.90654	14.9173	14.202	14.2171
											A_23_P55270	CCL18	7.44324	5.37634	12.7877	7.64526	4.6729	5.42446	7.32064	6.4041
MGI:1346316	chemokine (C-C motif) ligand 19	4		inflammatory response			IBA	PTN000245709	J:265628	Ccl19	A_23_P123853	CCL19	7.96427	18.7634	14.7059	12.6911	6.63551	10.8489	14.202	6.4041
											A_33_P3377151	CCL19	7.44324	5.37634	12.7877	7.64526	4.6729	5.42446	7.32064	6.4041
MGI:1329031	chemokine (C-C motif) ligand 20	1		inflammatory response			IBA	PTN000245709	J:265628	Ccl20	A_23_P17065	CCL20	94.5292	144.086	49.3606	113.15	64.0187	558.72	10.6881	182.517
MGI:1349183	chemokine (C-C motif) ligand 21A (serine)	4		inflammatory response			IBA	PTN000245709	J:265628	Ccl21a	A_33_P3285945	CCL21	7.44324	6.82796	12.7877	7.64526	4.6729	5.42446	7.32064	6.4041
MGI:1349182	chemokine (C-C motif) ligand 21B (leucine)	4		inflammatory response			IBA	PTN000245709	J:265628	Ccl21b	A_33_P3273623	CCL21	7.44324	5.37634	12.7877	7.64526	4.6729	5.42446	7.32064	6.4041
MGI:1891386	chemokine (C-C motif) ligand 21C (leucine)	4		inflammatory response			IBA	PTN000245709	J:265628	Ccl21c
MGI:1306779	chemokine (C-C motif) ligand 22	8		inflammatory response			IBA	PTN000245709	J:265628	Ccl22	A_24_P313418	CCL22	7.44324	12.6344	12.7877	19.6483	4.6729	5.42446	7.32064	6.4041
											A_24_P133905	CCL23	7.44324	5.37634	12.7877	7.64526	4.6729	5.42446	7.32064	6.4041
MGI:1928953	chemokine (C-C motif) ligand 24	5		inflammatory response			IBA	PTN000245709	J:265628	Ccl24	A_23_P215491	CCL24	1689.62	1413.98	1854.22	1643.73	1350.47	1415.79	966.325	832.533
MGI:1928953	chemokine (C-C motif) ligand 24	5		positive regulation of inflammatory response			IMP		J:157197	Ccl24
MGI:1099448	chemokine (C-C motif) ligand 25	8		inflammatory response			IBA	PTN000245709	J:265628	Ccl25	A_23_P55828	CCL25	7.88984	8.06452	12.7877	10.474	4.6729	5.42446	7.32064	6.4041
											A_33_P3312242	CCL25	7.88984	5.37634	12.7877	7.64526	18.0374	5.42446	7.32064	6.4041
MGI:3589281	chemokine (C-C motif) ligand 26	5		inflammatory response			IBA	PTN000245709	J:265628	Ccl26	A_23_P215484	CCL26	7.44324	17.2581	12.7877	15.9786	4.6729	12.5848	7.32064	7.68492
											A_23_P135248	CCL27	10.1228	13.8172	40.5371	11.0092	28.9252	17.0328	20.7906	7.94108
											A_23_P503072	CCL28	296.241	335.484	329.923	332.569	172.43	241.931	215.959	222.863
MGI:109185	cellular communication network factor 3	15		negative regulation of inflammatory response			IMP		J:215090	Ccn3
MGI:1197008	cellular communication network factor 4	15		positive regulation of inflammatory response			ISO	O95388	J:164563	Ccn4/WISP1	A_23_P169097	WISP1/CCN4	7.44324	5.37634	12.7877	7.64526	4.6729	5.42446	7.32064	6.4041
MGI:104618	chemokine (C-C motif) receptor 1	9		inflammatory response			IBA	PTN001628676	J:265628	Ccr1	A_24_P148717	CCR1	8.63416	7.58065	12.7877	7.64526	4.6729	5.42446	7.32064	6.4041
MGI:104618	chemokine (C-C motif) receptor 1	9		inflammatory response			IMP	MGI:1931850	J:41324	Ccr1	A_23_P212354	CCR2	7.44324	5.37634	12.7877	7.64526	4.6729	5.42446	7.32064	6.4041
MGI:104617	chemokine (C-C motif) receptor 1-like 1	9		inflammatory response			IBA	PTN001628676	J:265628	Ccr1l1
MGI:106185	chemokine (C-C motif) receptor 2	9		inflammatory response			IBA	PTN001628676	J:265628	Ccr2	A_23_P324885	CCR2	7.44324	5.37634	12.7877	7.64526	4.6729	5.42446	7.32064	6.4041
MGI:106185	chemokine (C-C motif) receptor 2	9		inflammatory response			IMP	MGI:2158213	J:64054	Ccr2
MGI:106185	chemokine (C-C motif) receptor 2	9		inflammatory response to wounding			IMP		J:261392 J:269556	Ccr2
MGI:106185	chemokine (C-C motif) receptor 2	9		positive regulation of inflammatory response			IDA		J:159685	Ccr2
MGI:106185	chemokine (C-C motif) receptor 2	9		regulation of inflammatory response			IMP		J:247722	Ccr2
MGI:106185	chemokine (C-C motif) receptor 2	9		wound healing involved in inflammatory response			NAS		J:159685	Ccr2
MGI:104616	chemokine (C-C motif) receptor 3	9		inflammatory response			IBA	PTN001628676	J:265628	Ccr3	A_23_P250302	CCR3	7.44324	5.37634	12.7877	7.64526	4.6729	5.42446	7.32064	6.4041
MGI:107824	chemokine (C-C motif) receptor 4	9		inflammatory response			IMP	MGI:2136258	J:70088	Ccr4	A_23_P72989	CCR4	7.44324	5.37634	12.7877	7.64526	4.6729	5.42446	7.32064	6.4041
MGI:107182	chemokine (C-C motif) receptor 5	9		inflammatory response			IBA	PTN001628676	J:265628	Ccr5	A_23_P412321	CCR5	19.6502	22.6882	15.3453	19.8777	15	23.8134	15.8858	13.7048
MGI:107182	chemokine (C-C motif) receptor 5	9		positive regulation of fever generation			ISO	RGD:620596	J:155856	Ccr5	A_23_P412321	CCR5	13.9933	18.6021	14.1944	22.63	12.1495	7.43152	13.9824	11.4633
MGI:107182	chemokine (C-C motif) receptor 5	9		positive regulation of inflammatory response			ISO	RGD:620596	J:155856	Ccr5	A_23_P412321	CCR5	17.045	18.871	21.7391	18.9602	13.5981	19.2568	11.9326	7.87704
											A_23_P412321	CCR5	15.1842	17.7419	17.0077	20.0306	18.3178	11.8253	13.836	6.4041
											A_23_P412321	CCR5	19.0547	16.0215	23.7852	20.1835	16.1215	13.1272	14.9341	10.8229
											A_23_P412321	CCR5	15.4075	14.6237	21.9949	17.2018	16.8692	12.4763	10.3953	6.66026
											A_23_P412321	CCR5	18.9058	16.2366	28.3887	26.9878	18.0841	11.3914	16.6179	8.38937
											A_23_P412321	CCR5	17.5661	11.6667	18.0307	15.2905	13.4112	13.4527	16.3982	7.68492
											A_23_P412321	CCR5	22.1064	23.6021	37.0844	23.1651	21.5888	17.1956	29.1362	9.92635
											A_23_P412321	CCR5	19.3524	17.9032	27.6215	19.2661	19.9533	14.9173	26.6471	7.813
MGI:1333797	chemokine (C-C motif) receptor 6	17		leukocyte migration involved in inflammatory response			IMP		J:142071	Ccr6	A_33_P3313929	CCR6	221.064	136.559	430.946	164.373	153.271	149.715	155.198	125.52
MGI:103011	chemokine (C-C motif) receptor 7	11		inflammatory response			NAS		J:175336	Ccr7	A_23_P343398	CCR7	18.9803	56.9892	49.7442	57.4159	23.8318	65.0935	14.4949	23.5671
MGI:103011	chemokine (C-C motif) receptor 7	11		inflammatory response			TAS		J:175178	Ccr7
MGI:103011	chemokine (C-C motif) receptor 7	11		positive regulation of hypersensitivity			IMP		J:57976	Ccr7
											A_23_P69012	CCR8	7.44324	5.37634	12.7877	7.64526	4.6729	5.42446	7.32064	6.4041
											A_33_P3395595	CCR9	7.44324	5.37634	12.7877	7.64526	4.6729	5.42446	7.32064	6.4041
MGI:1920904	chemokine (C-C motif) receptor-like 2	9		inflammatory response			IBA	PTN001628676	J:265628	Ccrl2	A_24_P97405	CCRL2	14.4399	44.8387	12.7877	24.159	16.1682	17.3583	10.7613	21.3257
MGI:1920904	chemokine (C-C motif) receptor-like 2	9		inflammatory response			IDA		J:140110	Ccrl2	A_23_P69310	CCRL2	254.559	336.021	143.222	285.933	184.579	210.469	180.088	239.513
MGI:1334419	CD5 antigen-like	3		inflammatory response			IEA	KW-0395	J:60000	Cd5l	A_23_P126584	CD5L	7.44324	6.6129	12.7877	7.64526	4.6729	5.42446	7.32064	6.4041
MGI:103566	CD6 antigen	19		acute inflammatory response to antigenic stimulus			ISO	P30203	J:164563	Cd6	A_23_P311875	CD6	7.59211	63.4409	12.7877	52.8287	15.7009	68.3482	7.32064	17.227
MGI:103566	CD6 antigen	19		positive regulation of cytokine production involved in inflammatory response			ISO	P30203	J:164563	Cd6
MGI:88318	CD14 antigen	18		inflammatory response			IBA	PTN001636475	J:265628	Cd14	A_33_P3284508	CD14	1302.57	537.634	1432.22	620.795	556.075	260.374	1332.36	382.965
MGI:88318	CD14 antigen	18		inflammatory response			ISO	RGD:620588	J:155856	Cd14
MGI:88323	CD24a antigen	10		leukocyte migration involved in inflammatory response	happens in brain		IMP	MGI:2179996	J:93933	Cd24a	A_33_P3369844	CD24	8634.16	13817.2	5997.44	14984.7	11261.7	12096.6	12957.5	12872.2
MGI:88323	CD24a antigen	10		negative regulation of inflammatory response to wounding			IPI	Q80ZE3 Q96LC7	J:244884	Cd24a
MGI:88323	CD24a antigen	10		positive regulation of inflammatory response to antigenic stimulus	regulates a function/process that has the participant spinal cord		IMP	MGI:2179996	J:120498	Cd24a
MGI:88323	CD24a antigen	10		positive regulation of inflammatory response to antigenic stimulus			IMP	MGI:2179996	J:93933	Cd24a
MGI:88323	CD24a antigen	10		positive regulation of inflammatory response to wounding			IMP		J:244884	Cd24a
MGI:88327	CD28 antigen	1		positive regulation of inflammatory response to antigenic stimulus	regulates a function/process that has the participant spinal cord		IMP	MGI:1857150	J:120498	Cd28	A_33_P3259253	CD28	16.0774	17.5806	22.7621	21.5596	15.1402	11.9338	19.5461	8.83766
											A_23_P91095	CD28	7.44324	5.37634	12.7877	7.64526	4.6729	5.42446	7.32064	6.4041
MGI:88336	CD40 antigen	2		inflammatory response			IBA	PTN005324942	J:265628	Cd40	A_23_P57036	CD40	7.44324	5.37634	12.7877	20.6422	4.6729	5.42446	7.32064	6.4041
MGI:88336	CD40 antigen	2		inflammatory response			ISO	RGD:619830	J:155856	Cd40	A_23_P57036	CD40	7.44324	15.6989	12.7877	8.10398	5.84112	5.85842	12.5183	6.4041
											A_23_P57036	CD40	7.44324	6.72043	12.7877	11.5443	4.6729	5.42446	7.32064	6.4041
											A_23_P57036	CD40	7.44324	5.37634	12.7877	7.64526	4.6729	8.95037	7.32064	6.4041
											A_23_P57036	CD40	7.44324	7.09677	12.7877	8.63915	4.6729	5.42446	7.32064	6.4041
											A_23_P57036	CD40	7.44324	7.41935	12.7877	7.64526	4.6729	5.42446	7.32064	6.4041
											A_23_P57036	CD40	7.44324	6.02151	12.7877	7.64526	4.6729	5.42446	7.32064	6.4041
											A_23_P57036	CD40	7.44324	5.43011	12.7877	7.64526	4.6729	5.42446	7.32064	6.4041
											A_33_P3245439	CD40	7.44324	5.37634	12.7877	7.64526	4.90654	5.42446	7.32064	6.4041
											A_23_P57036	CD40	7.44324	5.37634	12.7877	7.64526	4.6729	5.42446	7.68668	6.4041
											A_23_P57036	CD40	7.44324	5.37634	12.7877	7.64526	4.6729	5.42446	9.15081	6.4041
MGI:88337	CD40 ligand	X		inflammatory response			ISO	P29965	J:164563	Cd40lg	A_33_P3250680	CD40LG	7.44324	5.37634	12.7877	7.64526	4.6729	5.42446	7.32064	6.4041
MGI:88338	CD44 antigen	2		inflammatory response			IBA	PTN002566805	J:265628	Cd44	A_33_P3294509	CD44	4354.3	3838.71	3721.23	3272.17	7990.65	5278.01	6017.57	3874.48
MGI:88338	CD44 antigen	2		negative regulation of inflammatory response	happens in induced T-regulatory cell		IMP		J:224716	Cd44
MGI:88338	CD44 antigen	2		wound healing involved in inflammatory response	has the participant lung		IMP	MGI:2181292	J:111216	Cd44
MGI:96617	CD47 antigen (Rh-related antigen, integrin-associated signal transducer)	16		inflammatory response			IDA		J:254528	Cd47	A_23_P6935	CD47	1942.69	2870.97	1159.85	2446.48	1556.07	1963.66	871.157	1812.36
MGI:96617	CD47 antigen (Rh-related antigen, integrin-associated signal transducer)	16		positive regulation of inflammatory response			IBA	PTN000064788	J:265628	Cd47
MGI:96617	CD47 antigen (Rh-related antigen, integrin-associated signal transducer)	16		positive regulation of inflammatory response	regulates a function/process that has the participant limb joint		IMP	MGI:1861955	J:62428	Cd47
MGI:88342	CD68 antigen	11		inflammatory response to antigenic stimulus	happens in microglial cell		IDA		J:269541	Cd68	A_23_P15394	CD68	250.837	362.365	280.051	421.254	26.6822	94.3857	82.7233	195.325
MGI:1096398	CD81 antigen	7		positive regulation of inflammatory response to antigenic stimulus			IMP		J:65423	Cd81	A_33_P3373375	CD81	3699.29	7956.99	2250.64	7607.03	4074.77	4480.61	1961.93	2414.35
											A_23_P13425	CD81	4808.33	9892.47	3005.12	9633.03	5046.73	5039.33	3623.72	4751.84
MGI:1934368	CD96 antigen	16		cytokine production involved in inflammatory response	happens in natural killer cell		IMP	MGI:5617136	J:209990	Cd96	A_23_P44155	CD96	13.1001	5.37634	12.7877	8.8685	4.6729	5.53295	7.32064	6.4041
MGI:1934368	CD96 antigen	16		inflammatory response			IBA	PTN002691914	J:265628	Cd96
MGI:2135946	CD163 antigen	6		acute-phase response			IEA	KW-0011	J:60000	Cd163	A_23_P33723	CD163	7.44324	39.4086	12.7877	7.64526	4.6729	5.42446	7.32064	6.4041
MGI:2135946	CD163 antigen	6		inflammatory response			IEA	KW-0395	J:60000	Cd163
MGI:1194924	CD180 antigen	13		inflammatory response			IEA	KW-0395	J:60000	Cd180	A_23_P257815	CD180	7.44324	5.37634	12.7877	7.64526	4.6729	5.42446	7.32064	6.4041
MGI:1196990	CD200 antigen	16		negative regulation of neuroinflammatory response	happens in nervous system		IMP		J:65982	Cd200	A_23_P121480	CD200	7.44324	18.7634	12.7877	10.1682	12.3364	5.42446	31.7716	6.4041
MGI:1196990	CD200 antigen	16		negative regulation of neuroinflammatory response			ISO	RGD:3104	J:155856	Cd200	A_33_P3370575	CD200	8.11314	10.9677	12.7877	7.64526	8.5514	5.42446	22.7672	6.4041
MGI:1196990	CD200 antigen	16		regulation of neuroinflammatory response			ISO	RGD:3104	J:155856	Cd200	A_23_P121480	CD200	7.44324	11.828	12.7877	7.64526	10.7009	5.42446	27.0132	6.4041
											A_23_P121480	CD200	7.44324	8.17204	12.7877	7.64526	12.757	5.42446	19.3265	6.4041
											A_23_P121480	CD200	7.44324	7.95699	12.7877	7.64526	8.92523	5.42446	22.7672	6.4041
											A_23_P121480	CD200	8.7086	7.36559	12.7877	7.64526	9.2056	5.42446	22.0351	6.4041
											A_23_P121480	CD200	9.45292	6.55914	12.7877	7.64526	10.4206	5.42446	19.9854	6.4041
											A_23_P121480	CD200	7.44324	7.58065	12.7877	7.64526	11.9626	5.42446	23.8653	6.4041
											A_23_P121480	CD200	7.44324	5.37634	12.7877	7.64526	11.4953	5.42446	22.328	6.4041
											A_23_P121480	CD200	7.44324	5.37634	12.7877	7.64526	9.2056	5.42446	24.6706	6.4041
											A_23_P121480	CD200	7.44324	5.37634	12.7877	7.64526	10.2336	5.42446	30.6003	6.4041
MGI:1889024	CD200 receptor 1	16		negative regulation of neuroinflammatory response			ISO	RGD:61837	J:155856	Cd200r1	A_23_P41217	CD200R1	7.44324	5.37634	12.7877	7.64526	5.23364	6.83482	8.56515	6.4041
MGI:1889024	CD200 receptor 1	16		regulation of neuroinflammatory response			ISO	RGD:61837	J:155856	Cd200r1	A_23_P325155	CD200R1	7.44324	7.63441	16.2404	7.64526	4.6729	5.42446	12.6647	6.4041
MGI:3042847	Cd200 receptor 2	16		regulation of neuroinflammatory response			IEA	IPR040012	J:72247	Cd200r2
MGI:1921853	CD200 receptor 3	16		regulation of neuroinflammatory response			IEA	IPR040012	J:72247	Cd200r3
MGI:3036289	CD200 receptor 4	16		regulation of neuroinflammatory response			IEA	IPR040012	J:72247	Cd200r4
MGI:2183926	CD276 antigen	9		negative regulation of inflammatory response	regulates a function/process that has the participant lung		IMP	MGI:3033707	J:84973	Cd276	A_33_P3222917	CD276	7815.41	11236.6	8081.84	14831.8	6682.24	8082.45	5549.05	5193.73
											A_33_P3217393	CD276	77.4098	104.839	84.1432	134.557	64.9533	73.7727	22.6208	30.0352
MGI:2443411	CD300A molecule	11		serotonin secretion by mast cell	happens in mast cell		IDA		J:124243	Cd300a	A_24_P159434	CD300A	7.44324	8.65591	12.7877	9.17431	4.6729	5.42446	7.32064	6.4041
											A_23_P207037	CD300A	12.4302	13.8172	18.5422	12.2324	18.4579	19.6366	14.5681	11.9116
											A_23_P26771	CD300C	7.96427	5.64516	12.7877	7.64526	7.52336	6.45511	7.32064	6.4041
MGI:105057	cadherin 5	8		negative regulation of inflammatory response			ISO	P33151	J:164563	Cdh5	A_33_P3728167	CDH5	40.268	31.3441	56.5217	50.1529	46.1215	45.9995	30.8931	27.9219
MGI:1925584	cyclin-dependent kinase 19	10		positive regulation of inflammatory response			ISO	RGD:1305435	J:155856	Cdk19	A_33_P3328026	CDK19	1109.04	1693.55	1204.6	1941.9	985.981	965.555	1486.09	890.17
MGI:99480	CCAAT/enhancer binding protein (C/EBP), alpha	7		positive regulation of inflammatory response			IMP		J:263417	Cebpa	A_24_P224727	CEBPA	715.296	924.731	585.678	978.593	929.906	927.583	587.115	404.739
MGI:88373	CCAAT/enhancer binding protein (C/EBP), beta	2		granuloma formation			IMP		J:153025	Cebpb	A_23_P411296	CEBPB	8559.73	8064.52	8158.56	8256.88	5327.1	6672.09	3879.94	6404.1
MGI:88373	CCAAT/enhancer binding protein (C/EBP), beta	2		positive regulation of inflammatory response	happens in bone marrow		IGI	URS00000B7E30_10090	J:228968	Cebpb	A_23_P411296	CEBPB	9155.19	8440.86	8606.14	8639.14	5654.2	7106.05	4428.99	6532.18
											A_23_P411296	CEBPB	8783.02	8655.92	8209.72	7721.71	5841.12	7051.8	4165.44	6224.79
											A_23_P411296	CEBPB	8931.89	8333.33	8580.56	7798.16	5420.56	7214.54	4180.09	6384.89
											A_23_P411296	CEBPB	8187.57	8010.75	8452.68	7538.23	5233.64	6834.82	3945.83	5898.18
											A_23_P411296	CEBPB	8931.89	8494.62	8976.98	8180.43	5887.85	7377.27	4289.9	6532.18
											A_23_P411296	CEBPB	8931.89	8225.81	8516.62	7798.16	5514.01	7160.29	4077.6	6205.57
											A_23_P411296	CEBPB	9006.32	8387.1	8887.47	7721.71	5794.39	7268.78	4216.69	6724.31
											A_23_P411296	CEBPB	9006.32	8655.92	8951.4	8103.98	5747.66	6889.07	4465.59	6532.18
											A_23_P411296	CEBPB	9006.32	9193.55	9168.8	7431.19	5841.12	7214.54	4004.39	6090.3
MGI:95314	chymotrypsin-like elastase family, member 1	15		inflammatory response	has the participant pancreas		IMP	MGI:2148594	J:119908	Cela1	A_33_P3313810	CELA1	7.44324	5.37634	12.7877	7.64526	4.6729	5.42446	7.32064	6.4041
MGI:2442564	ceramide synthase 6	2		inflammatory response			IEA	KW-0395	J:60000	Cers6=LASS	A_33_P3399870	LASS6/CERS6	535.913	827.957	369.565	749.235	565.42	846.217	452.416	934.999
											A_32_P5480	LASS6/CERS6	2843.32	2876.34	2084.4	2974.01	3009.35	2419.31	2942.9	2113.35
MGI:88385	complement component factor h	1		inflammatory response			IGI		J:156611	Cfh	A_33_P3318288	CFH	1853.37	2822.58	1102.3	2683.49	710.28	754.001	863.836	1274.42
MGI:88385	complement component factor h	1		inflammatory response			IMP		J:235549 J:254528	Cfh	A_33_P3367692	CFH	447.339	516.129	465.473	443.425	174.299	161.107	229.136	286.263
MGI:88385	complement component factor h	1		inflammatory response to wounding	uses Hc		IGI		J:185883	Cfh	A_23_P114740	CFH	1994.79	1274.19	1675.19	1085.63	514.018	392.189	607.613	504.003
MGI:1932052	chitinase, acidic 1	3		inflammatory response			IEA	KW-0395	J:60000	Chia1	A_23_P34888	CHIA	10.2717	8.22581	16.3683	17.5076	4.6729	5.42446	7.32064	6.4041
MGI:1932052	chitinase, acidic 1	3		production of molecular mediator involved in inflammatory response			ISO	Q9BZP6	J:164563	Chia1	A_24_P295806	CHID1	251.582	256.452	190.537	283.639	425.701	291.836	191.801	157.541
MGI:1915288	chitinase domain containing 1	7		negative regulation of cytokine production involved in inflammatory response			ISO	Q9BWS9	J:164563	Chid1
MGI:1340899	chitinase-like 1	1		inflammatory response			IEA	KW-0395	J:60000	Chil1
MGI:1330860	chitinase-like 3	3		inflammatory response			TAS		J:74593	Chil3
MGI:1341098	chitinase-like 4	3		inflammatory response			IEA	KW-0395	J:60000	Chil4
MGI:99779	cholinergic receptor, nicotinic, alpha polypeptide 7	7		negative regulation of inflammatory response			IMP	MGI:1888407	J:124406	Chrna7	A_32_P35969	CHRNA7	46.5203	68.8172	43.4783	42.9664	21.028	21.6436	74.6705	67.243
MGI:99779	cholinergic receptor, nicotinic, alpha polypeptide 7	7		regulation of inflammatory response			IMP	MGI:1888407	J:89610	Chrna7
MGI:1924219	carbohydrate sulfotransferase 1	2		inflammatory response			IEA	KW-0395	J:60000	Chst1	A_23_P98205	CHST1	7.44324	5.37634	12.7877	7.64526	4.6729	5.42446	7.32064	6.4041
											A_33_P3413355	CHST1	7.44324	5.37634	12.7877	7.64526	4.6729	5.42446	7.32064	6.4041
MGI:1891160	carbohydrate sulfotransferase 2	9		inflammatory response			IEA	KW-0395	J:60000	Chst2	A_23_P40847	CHST2	7.44324	5.37634	12.7877	7.64526	4.6729	5.42446	7.32064	6.4041
MGI:1349479	carbohydrate sulfotransferase 4	8		inflammatory response			IEA	KW-0395	J:60000	Chst4	A_23_P141035	CHST4	296.985	268.817	246.803	269.113	171.495	120.966	158.126	174.832
MGI:108445	class II transactivator	16		inflammatory response			IBA	PTN002932643	J:265628	Ciita	A_32_P209960	CIITA	7.44324	5.37634	12.7877	7.64526	4.6729	6.5636	7.32064	6.4041
											A_33_P3324394	CIITA	24.7116	5.37634	14.7059	7.64526	17.5234	9.05885	10.4685	12.2959
MGI:1930088	cardiotrophin-like cytokine factor 1	19		regulation of inflammatory response			NAS		J:57927	Clcf1	A_23_P138760	CLCF1	221.809	218.28	352.941	279.052	184.112	338.487	167.643	443.804
MGI:96975	C-type lectin domain family 10, member A	11		connective tissue replacement involved in inflammatory response wound healing			IMP	MGI:2183546	J:107475	Clec10a	A_23_P141505	CLEC10A	7.44324	5.37634	13.8107	7.64526	9.62617	9.54706	7.32064	7.17259
MGI:96975	C-type lectin domain family 10, member A	11		connective tissue replacement involved in inflammatory response wound healing			IMP		J:107475	Clec10a
MGI:99698	circadian locomotor output cycles kaput	5		positive regulation of inflammatory response			IMP		J:211236	Clock	A_33_P3358938	CLOCK	175.661	411.828	199.488	395.26	206.075	432.872	188.873	475.184
											A_23_P419038	CLOCK	100.484	128.495	90.2813	140.673	132.243	150.258	134.7	154.979
MGI:96941	chymase 1, mast cell	14		regulation of inflammatory response			ISO	P23946	J:164563	Cma1	A_33_P3259708	CMA1	14.5143	11.6667	15.9847	13.3792	6.96261	13.4527	11.5666	6.4041
											A_23_P151778	CMA1	7.44324	5.37634	12.7877	7.64526	4.6729	5.42446	7.32064	6.4041
MGI:109603	chemokine-like receptor 1	5		inflammatory response			IBA	PTN001200752	J:265628	Cmklr1	A_23_P105465	CMKLR1	7.44324	5.37634	12.7877	13.6086	4.6729	5.42446	10.4685	21.838
											A_23_P105465	CMKLR1	7.44324	5.37634	17.9028	36.3914	6.58878	7.97396	12.6647	6.4041
											A_23_P105465	CMKLR1	7.44324	8.17204	12.7877	7.64526	4.6729	17.304	18.5212	6.4041
											A_23_P105465	CMKLR1	8.0387	5.37634	12.7877	10.8563	4.6729	6.88907	8.56515	7.4928
											A_23_P105465	CMKLR1	7.44324	5.37634	12.7877	7.64526	4.6729	5.42446	7.32064	6.4041
											A_23_P105465	CMKLR1	7.44324	5.37634	12.7877	7.64526	4.6729	5.42446	7.32064	6.4041
											A_23_P105465	CMKLR1	7.44324	5.37634	12.7877	7.64526	4.6729	5.42446	7.32064	6.4041
											A_23_P105465	CMKLR1	7.44324	5.37634	12.7877	7.64526	4.6729	5.42446	7.32064	6.4041
											A_24_P766716	CMKLR1	7.44324	5.37634	12.7877	7.64526	4.6729	5.42446	7.32064	6.4041
											A_23_P105465	CMKLR1	7.44324	5.37634	12.7877	7.64526	4.6729	5.42446	9.22401	6.4041
											A_23_P105465	CMKLR1	10.5694	5.37634	12.7877	7.64526	4.6729	5.42446	12.0791	6.4041
MGI:104615	cannabinoid receptor 1 (brain)	4		positive regulation of acute inflammatory response to antigenic stimulus			ISO	RGD:2369	J:155856	Cnr1	A_23_P214208	CNR1	7.44324	5.37634	45.6522	7.64526	4.6729	5.42446	7.32064	6.4041
MGI:104615	cannabinoid receptor 1 (brain)	4		positive regulation of fever generation			ISO	RGD:2369	J:155856	Cnr1
MGI:104650	cannabinoid receptor 2 (macrophage)	4		inflammatory response			IEA	KW-0395	J:60000	Cnr2	A_23_P310931	CNR2	7.44324	5.37634	12.7877	7.64526	4.6729	6.83482	7.32064	6.4041
MGI:104650	cannabinoid receptor 2 (macrophage)	4		negative regulation of inflammatory response			ISO	RGD:619713	J:155856	Cnr2
MGI:88489	complement receptor 2	1		inflammatory response	uses Cfh		IGI		J:156611	Cr2	A_33_P3281985	CR2	7.44324	5.37634	12.7877	7.64526	4.6729	5.42446	7.32064	6.4041
											A_33_P3303697	CR2	7.44324	5.37634	12.7877	7.64526	4.6729	5.42446	7.32064	6.4041
MGI:88496	corticotropin releasing hormone	3		inflammatory response			IMP	MGI:1857392	J:90690	Crh	A_23_P31755	CRH	7.44324	5.37634	12.7877	7.64526	4.6729	5.42446	7.32064	6.4041
MGI:88496	corticotropin releasing hormone	3		inflammatory response			ISO	P06850	J:164563	Crh
MGI:88497	corticotropin releasing hormone binding protein	13		inflammatory response			ISO	P24387	J:164563	Crhbp	A_23_P30567	CRHBP	7.44324	5.37634	12.7877	7.64526	4.6729	5.42446	12.5915	6.4041
MGI:1889506	cytokine receptor-like factor 2	5		inflammatory response	happens in lung		IMP	MGI:3039288	J:110190	Crlf2	A_33_P3298139	CRLF2	7.44324	5.37634	14.8338	8.8685	4.6729	5.42446	7.32064	6.4041
											A_23_P113237	CRLF2	32.3781	19.086	48.5933	34.1743	26.7757	19.9078	11.0542	7.23663
MGI:88512	C-reactive protein, pentraxin-related	1		acute-phase response			IEA	KW-0011	J:60000	Crp	A_33_P3317670	CRP	7.44324	5.37634	12.7877	8.79205	4.6729	5.42446	8.19912	6.4041
											A_24_P342484	CRP	7.44324	5.37634	12.7877	7.64526	4.6729	5.42446	7.32064	6.4041
MGI:1339753	colony stimulating factor 1 (macrophage)	3		inflammatory response			IEA	KW-0395	J:60000	Csf1	A_33_P3354935	CSF1	66.2449	76.3441	56.3938	71.8654	48.5981	70.518	32.5769	41.6907
											A_33_P3354940	CSF1	15.3331	17.2043	17.1355	12.3089	10.4673	17.0328	18.3016	6.4041
											A_33_P3354945	CSF1	7.44324	5.37634	12.7877	7.64526	4.6729	5.42446	7.32064	6.4041
MGI:1339758	colony stimulating factor 1 receptor	18		inflammatory response			IEA	KW-0395	J:60000	Csf1r	A_23_P110791	CSF1R	7.44324	42.043	12.7877	46.9419	5.09346	30.6482	7.32064	12.2959
											A_23_P110791	CSF1R	7.44324	36.3978	12.7877	44.6483	4.6729	32.2213	7.32064	8.58149
											A_23_P110791	CSF1R	7.44324	30.4301	12.7877	44.6483	4.76635	28.7497	7.39385	10.1185
											A_23_P110791	CSF1R	7.44324	36.3441	12.7877	34.0979	4.6729	32.4383	7.32064	9.73423
											A_23_P110791	CSF1R	7.44324	30.4301	12.7877	38.1498	4.6729	33.4147	7.32064	9.73423
											A_23_P110791	CSF1R	7.44324	30.6452	12.7877	37.3089	4.6729	31.2449	7.32064	8.32533
											A_23_P110791	CSF1R	7.44324	36.2903	12.7877	35.0153	5	26.3629	7.32064	7.62088
											A_23_P110791	CSF1R	7.44324	30	12.7877	37.6911	7.38318	28.2615	7.32064	13.0003
											A_23_P110791	CSF1R	7.44324	52.2581	14.9616	42.2783	19.6729	40.9005	7.32064	9.02978
											A_23_P110791	CSF1R	7.44324	32.2043	13.8107	36.5443	10.6075	26.7426	7.32064	11.2712
MGI:2153093	chondroitin sulfate proteoglycan 4	9		inflammatory response			ISO	RGD:619942	J:155856	Cspg4	A_23_P21976	CSPG4	35.2066	41.5591	31.8414	37.2324	4.6729	7.48576	33.7482	12.6161
MGI:1330824	cysteine and glycine-rich protein 3	7		inflammatory response			IMP	MGI:1858015	J:265952	Csrp3	A_23_P24469	CSRP3	7.44324	5.37634	12.7877	7.64526	4.6729	5.42446	7.32064	6.4041
MGI:1298217	cystatin F (leukocystatin)	2		negative regulation of microglial cell activation			IBA	PTN002932287	J:265628	Cst7	A_23_P68601	CST7	7.44324	5.37634	12.7877	7.64526	8.50467	5.42446	7.32064	6.4041
MGI:1298217	cystatin F (leukocystatin)	2		negative regulation of microglial cell activation			IMP	MGI:5910746	J:242069	Cst7
MGI:88554	cytotoxic T lymphocyte-associated protein 2 alpha	13		negative regulation of inflammatory response	regulates a function/process that has the participant pigmented retinal epithelium		IDA		J:153812	Ctla2a
MGI:1915756	catenin beta interacting protein 1	4		regulation of vascular permeability involved in acute inflammatory response			ISO	Q9NSA3	J:164563	Ctnnbip1	A_33_P3286293	CTNNBIP1	41.2356	57.5269	38.3632	60.474	34.8131	59.1266	21.9619	24.9119
MGI:109553	cathepsin C	7		positive regulation of microglial cell activation			IDA		J:242069	Ctsc	A_23_P23584	CTNNBIP1	1987.35	2639.78	1905.37	2668.2	1523.36	1182.53	1918.01	1159.14
MGI:107341	cathepsin S	3		positive regulation of inflammatory response	regulates a function/process that has the participant submandibular gland		IGI	MGI:2676278	J:78331	Ctss	A_33_P3268472	CTSC	635.653	1069.89	520.46	1154.43	724.299	1106.59	614.202	1037.46
											A_33_P3283480	CTSC	177.149	174.194	171.355	164.373	231.776	216.436	267.204	340.698
											A_23_P1552	CTSC	239.672	173.656	295.396	162.08	259.813	229.455	229.868	256.164
											A_24_P242646	CTSS	22.032	17.5269	12.7877	12.2324	15.7477	14.6461	7.75988	13.4486
MGI:1914366	CUE domain containing 2	19		negative regulation of cytokine production involved in inflammatory response	regulates a function/process caused by the action of inflammatory macrophage		IMP	MGI:5635142	J:211782	Cuedc2	A_23_P127088	CUEDC2	930.405	817.204	643.222	902.14	892.523	672.633	1200.59	666.026
MGI:1914366	CUE domain containing 2	19		negative regulation of cytokine production involved in inflammatory response			ISO	Q9H467	J:73065	Cuedc2
MGI:1097153	chemokine (C-X3-C motif) ligand 1	8		inflammatory response			IBA	PTN000245709	J:265628	Cx3cl1	A_24_P390495	CX3CL1	36.323	63.4409	24.9361	69.3425	9.2056	22.2403	7.32064	9.41403
MGI:1097153	chemokine (C-X3-C motif) ligand 1	8		leukocyte migration involved in inflammatory response			ISO	P78423	J:164563	Cx3cl1
MGI:1097153	chemokine (C-X3-C motif) ligand 1	8		negative regulation of microglial cell activation			ISO	RGD:620458	J:155856	Cx3cl1
MGI:1333815	chemokine (C-X3-C motif) receptor 1	9		negative regulation of chronic inflammatory response to non-antigenic stimulus			ISO	RGD:620137	J:155856	Cx3cr1	A_23_P407565	CX3CR1	7.44324	5.37634	12.7877	7.64526	4.6729	5.42446	7.32064	6.4041
MGI:108068	chemokine (C-X-C motif) ligand 1	5		acute inflammatory response			ISO	RGD:619869	J:155856	Cxcl1	A_23_P7144	CXCL1	908.076	1263.44	681.586	1108.56	897.196	1339.84	137.628	736.472
MGI:108068	chemokine (C-X-C motif) ligand 1	5		inflammatory response			IBA	PTN000021269	J:265628	Cxcl1
MGI:1340094	chemokine (C-X-C motif) ligand 2	5		inflammatory response			IBA	PTN000021269	J:265628	Cxcl2	A_23_P315364	CXCL2	413.844	446.774	331.202	393.731	304.205	683.482	108.346	575.088
											A_24_P257416	CXCL2	203.201	210.753	216.112	236.239	168.692	367.236	66.5446	243.356
MGI:3037818	chemokine (C-X-C motif) ligand 3	5		inflammatory response			IBA	PTN000021269	J:265628	Cxcl3	A_24_P183150	CXCL3	60.1414	80.6452	45.0128	69.419	116.822	161.107	26.3543	55.4595
MGI:3037818	chemokine (C-X-C motif) ligand 3	5		inflammatory response			ISO	RGD:621812	J:155856	Cxcl3
MGI:1096868	chemokine (C-X-C motif) ligand 5	5		inflammatory response			IBA	PTN000021269	J:265628	Cxcl5	A_24_P277367	CXCL5	226.275	233.871	227.621	217.89	351.402	389.476	315.52	276.657
MGI:1096868	chemokine (C-X-C motif) ligand 5	5		inflammatory response			ISO	RGD:708540	J:155856	Cxcl5
MGI:1352449	chemokine (C-X-C motif) ligand 9	5		inflammatory response			IBA	PTN000021269	J:265628	Cxcl9	A_23_P18452	CXCL9	26.7957	56.4516	20.3325	45.4129	8.31775	7.54001	17.0571	33.6856
MGI:1352450	chemokine (C-X-C motif) ligand 10	5		inflammatory response			IBA	PTN000021269	J:265628	Cxcl10	A_24_P303091	CXCL10	477.856	536.559	265.985	391.437	34.7196	131.814	48.5359	290.746
											A_33_P3343175	CXCL10	549.311	591.398	456.522	462.538	48.1308	142.121	51.1713	251.041
											A_23_P125278	CXCL11	433.941	569.892	222.506	392.966	57.4766	211.554	80.5271	284.342
MGI:1888499	chemokine (C-X-C motif) ligand 13	5		inflammatory response			IBA	PTN000021269	J:265628	Cxcl13	A_23_P121695	CXCL13	7.44324	5.37634	12.7877	7.64526	4.6729	9.54706	7.32064	6.4041
											A_23_P121695	CXCL13	7.44324	5.37634	12.7877	7.64526	4.6729	6.02116	7.32064	6.4041
											A_23_P121695	CXCL13	7.44324	5.37634	12.7877	7.64526	4.6729	5.42446	7.32064	6.4041
											A_23_P121695	CXCL13	7.44324	5.37634	12.7877	7.64526	4.6729	5.42446	7.32064	6.4041
											A_23_P121695	CXCL13	7.44324	5.37634	12.7877	7.64526	4.6729	5.42446	7.32064	6.4041
											A_23_P121695	CXCL13	7.44324	5.37634	12.7877	7.64526	4.6729	5.42446	7.32064	6.4041
											A_23_P121695	CXCL13	7.44324	5.37634	12.7877	7.64526	4.6729	5.42446	7.32064	6.4041
											A_23_P121695	CXCL13	7.44324	5.37634	12.7877	7.64526	4.6729	5.42446	7.32064	6.4041
											A_23_P121695	CXCL13	7.44324	5.37634	12.7877	7.64526	5.60748	5.42446	7.32064	6.4041
											A_23_P121695	CXCL13	7.44324	5.37634	20.4604	8.48624	12.4766	11.5541	7.32064	6.4041
MGI:1339941	chemokine (C-X-C motif) ligand 15	5		inflammatory response			IBA	PTN000021269	J:265628	Cxcl15
MGI:1339941	chemokine (C-X-C motif) ligand 15	5		inflammatory response			IDA		J:54701	Cxcl15
MGI:2387642	chemokine (C-X-C motif) ligand 17	7		negative regulation of inflammatory response			IBA	PTN002204389	J:265628	Cxcl17	A_23_P50269	CXCL17	95.2735	130.645	75.7033	138.379	20.4206	55.3295	26.5007	37.528
MGI:2387642	chemokine (C-X-C motif) ligand 17	7		negative regulation of inflammatory response			ISO	Q6UXB2	J:164563	Cxcl17
MGI:105303	chemokine (C-X-C motif) receptor 2	1		acute inflammatory response to antigenic stimulus			ISO	RGD:2906	J:155856	Cxcr2	A_33_P3214550	CXCR2	7.44324	5.37634	12.7877	7.64526	4.6729	5.42446	13.6896	6.4041
MGI:1277207	chemokine (C-X-C motif) receptor 3	X		inflammatory response			IEA	IPR004070	J:72247	Cxcr3	A_23_P114299	CXCR3	63.6397	71.5054	62.532	79.5107	51.4018	55.872	50.5124	28.4982
											A_23_P114299	CXCR3	61.4068	88.172	58.312	76.2997	59.3458	56.9569	60.1757	15.2418
											A_23_P114299	CXCR3	70.1898	73.6559	53.069	71.1009	51.4018	56.4144	48.9751	17.5472
											A_23_P114299	CXCR3	61.0346	76.8817	57.289	65.2141	51.8691	57.4993	52.6354	18.2517
											A_23_P114299	CXCR3	70.9341	74.7312	69.6931	77.9817	42.4299	56.9569	55.5637	20.301
											A_23_P114299	CXCR3	63.1187	64.5161	49.4885	72.4006	49.5327	50.556	56.5886	20.6852
											A_23_P114299	CXCR3	74.4324	83.3333	73.7852	76.4526	55.6075	58.0418	61.1274	28.4342
											A_23_P114299	CXCR3	60.6625	70.9677	62.6598	67.5841	54.6729	56.4144	59.8096	23.8233
											A_23_P114299	CXCR3	61.3323	63.4409	73.4015	81.0398	53.271	51.2069	52.7086	19.4044
											A_23_P114299	CXCR3	67.5847	68.8172	48.7212	61.315	56.0747	61.8389	70.937	23.7592
											A_33_P3389230	CXCR3	425.009	238.71	383.632	308.104	91.5887	128.56	116.398	101.185
MGI:1934582	chemokine (C-X-C motif) receptor 6	9		inflammatory response			IEA	IPR002235	J:72247	Cxcr6	A_23_P109913	CXCR6	7.44324	5.37634	12.7877	7.64526	4.6729	5.42446	7.32064	6.4041
											A_23_P109913	CXCR6	7.44324	5.37634	12.7877	7.64526	4.6729	5.42446	7.32064	6.4041
											A_23_P109913	CXCR6	7.44324	5.37634	12.7877	7.64526	4.6729	5.42446	7.32064	6.4041
											A_23_P109913	CXCR6	7.44324	5.37634	12.7877	7.64526	4.6729	5.42446	7.32064	6.4041
											A_23_P109913	CXCR6	7.44324	5.37634	12.7877	7.64526	4.6729	5.42446	7.32064	6.4041
											A_23_P109913	CXCR6	7.44324	5.37634	12.7877	7.64526	4.6729	5.42446	7.32064	6.4041
											A_23_P109913	CXCR6	7.44324	5.37634	12.7877	7.64526	4.6729	5.42446	7.32064	6.4041
											A_23_P109913	CXCR6	7.44324	5.37634	12.7877	7.64526	4.6729	5.42446	7.32064	6.4041
											A_23_P109913	CXCR6	7.44324	6.66667	12.7877	7.64526	4.6729	8.73339	51.6837	6.4041
											A_23_P109913	CXCR6	36.7696	5.37634	12.7877	7.64526	11.1682	5.42446	7.32064	6.4041
MGI:1316658	cytochrome b-245, alpha polypeptide	8		inflammatory response			ISO	P13498	J:164563	Cyba	A_33_P3372332	CYBA	6416.07	7795.7	5396.42	8792.05	6542.05	7811.23	4780.38	3868.08
MGI:88574	cytochrome b-245, beta polypeptide	X		inflammatory response			IMP		J:209569	Cybb	A_24_P365767	CYBB	7.44324	5.37634	12.7877	7.64526	10.2804	5.42446	7.32064	6.4041
MGI:1921506	CYLD lysine 63 deubiquitinase	8		regulation of inflammatory response			ISO	Q9NQC7	J:164563	Cyld	A_33_P3251771	CYLD	85.5973	107.527	71.0997	108.563	50	69.9756	82.7233	88.3766
MGI:88587	cytochrome P450, family 19, subfamily a, polypeptide 1	9		negative regulation of chronic inflammatory response			IMP	MGI:1857043	J:216958	Cyp19a1	A_24_P920646	CYP19A1	7.44324	5.37634	12.7877	7.64526	4.6729	5.42446	7.32064	6.4041
											A_32_P86289	CYP19A1	7.44324	5.37634	12.7877	7.64526	4.6729	5.42446	7.32064	6.4041
											A_33_P3351371	CYP19A1	7.44324	5.37634	12.7877	7.64526	5.18692	5.42446	7.32064	6.4041
											A_23_P37410	CYP19A1	15.4075	13.9785	23.6573	7.64526	4.6729	5.91267	7.32064	6.4041
MGI:2176159	cytochrome P450, family 26, subfamily b, polypeptide 1	6		inflammatory response			IMP	MGI:3764691	J:205957	Cyp26b1	A_23_P210109	CYP26B1	7.44324	5.37634	12.7877	7.64526	4.6729	5.42446	7.32064	6.4041
MGI:1926218	cysteinyl leukotriene receptor 1	X		inflammatory response			ISO	RGD:619796	J:155856	Cysltr1	A_23_P22660	CYSLTR1	19.9479	10.7527	29.156	13.1499	10.9813	13.6696	9.80966	12.1038
MGI:1926218	cysteinyl leukotriene receptor 1	X		inflammatory response to antigenic stimulus			IMP	MGI:2182326	J:162477	Cysltr1
MGI:1916851	disabled 2 interacting protein	2		inflammatory response			IEA	KW-0395	J:60000	Dab2ip	A_23_P123848	DAB2IP	582.062	645.161	460.358	616.208	395.794	425.278	438.506	391.931
											A_23_P123848	DAB2IP	545.59	602.15	455.243	624.618	426.635	450.23	467.057	385.527
											A_23_P123848	DAB2IP	544.101	575.269	430.946	609.327	388.318	395.444	443.631	371.438
											A_23_P123848	DAB2IP	580.573	639.785	534.527	637.615	443.925	502.848	461.2	375.921
											A_23_P123848	DAB2IP	573.13	602.15	468.03	666.667	449.532	410.632	472.182	403.458
											A_23_P123848	DAB2IP	584.294	612.903	476.982	569.572	410.28	456.74	455.344	393.852
											A_23_P123848	DAB2IP	601.414	634.408	468.03	609.327	436.916	438.839	469.253	400.256
											A_23_P123848	DAB2IP	571.641	607.527	476.982	642.202	422.897	399.241	479.502	403.458
											A_23_P123848	DAB2IP	556.01	618.28	461.637	628.441	456.075	419.854	483.162	390.65
											A_23_P123848	DAB2IP	582.806	639.785	479.54	633.028	456.075	398.698	465.593	401.537
											A_24_P149704	DAB2IP	64.9795	62.9032	102.941	81.0398	44.8131	47.5725	36.8228	25.3602
MGI:2677061	diacylglycerol lipase, alpha	19		regulation of neuroinflammatory response			IMP		J:229982	Dagla	A_24_P115967	DAGLA	198.735	280.645	182.864	252.294	153.738	232.709	131.772	192.123
MGI:2442032	diacylglycerol lipase, beta	5		regulation of inflammatory response			IMP		J:287034	Daglb	A_23_P8539	DAGLB	86.3417	160.215	54.2199	143.731	156.542	188.771	69.5461	129.363
MGI:1298381	D-dopachrome tautomerase	10		positive regulation of inflammatory response	is a part of cellular response to lipopolysaccharide		IMP		J:175599	Ddt	A_23_P17769	DDT	3930.03	6236.56	3299.23	6116.21	5607.47	5804.18	3125.91	3503.04
MGI:103064	DEAD box helicase 3, X-linked	X		inflammatory response			IEA	KW-0395	J:60000	Ddx3x	A_24_P126060	DDX3X	1064.38	763.441	1521.74	825.688	785.047	1025.22	670.571	928.594
MGI:108177	DEAH (Asp-Glu-Ala-His) box polypeptide 9	1		inflammatory response			IEA	KW-0395	J:60000	Dhx9	A_24_P36847	DHX9	989.951	629.032	984.655	675.076	1032.71	1112.02	495.608	381.684
MGI:108177	DEAH (Asp-Glu-Ala-His) box polypeptide 9	1		positive regulation of inflammatory response			IMP		J:243487	Dhx9
MGI:2177178	dicer 1, ribonuclease type III	12		regulation of inflammatory response			IMP		J:138683	Dicer1	A_33_P3212490	DICER1	667.659	612.903	604.859	547.401	584.112	623.814	546.12	659.622
MGI:103157	deoxyribonuclease I	16		regulation of acute inflammatory response			IDA		J:252490	Dnase1	A_23_P66311	DNASE1	50.9862	72.043	56.1381	64.2966	63.5514	66.7209	53.8067	50.016
MGI:1314633	deoxyribonuclease 1-like 3	14		regulation of acute inflammatory response			IDA		J:252490	Dnase1l3	A_33_P3234202	DNASE1L3	7.44324	7.74194	12.7877	9.78594	4.6729	5.42446	7.32064	6.4041
MGI:94917	dipeptidase 1	8		inflammatory response			IMP		J:284980	Dpep1	A_23_P152262	DPEP1	28.9542	94.086	12.7877	94.8012	74.299	142.663	57.5402	158.181
MGI:1261425	drosha, ribonuclease type III	15		regulation of inflammatory response			IMP		J:138683	Drosha	A_23_P133596	DROSHA	5366.58	5483.87	5907.93	5642.2	5560.75	6672.09	5373.35	4847.91
MGI:2384861	dual oxidase maturation factor 1	2		regulation of inflammatory response	regulates a function/process that happens in lung		IGI	MGI:1914061	J:205165	Duoxa1	A_33_P3410235	DUOXA1	35.9509	34.7849	38.491	54.4343	15.2336	22.5115	17.716	42.0749
MGI:1914061	dual oxidase maturation factor 2	2		regulation of inflammatory response	regulates a function/process that happens in lung		IGI	MGI:2384861	J:205165	Duoxa2	A_33_P3250443	DUOXA2	7.44324	19.1398	15.4731	30.8104	4.6729	5.47871	7.32064	7.62088
MGI:1927070	dual specificity phosphatase 10	1		negative regulation of respiratory burst involved in inflammatory response	regulates a function/process that has the participant blood vessel,regulates a function/process that has the participant neutrophil		IMP	MGI:3052343	J:153759	Dusp10	A_24_P182494	DUSP10	20.7667	28.9785	28.5166	35.474	10.9346	39.2189	11.0542	50.6564
MGI:103060	extracellular matrix protein 1	3		inflammatory response			IMP	MGI:4940879	J:168252	Ecm1	A_23_P160559	ECM1	86.3417	341.936	87.2122	392.966	66.8224	246.271	89.3118	234.39
MGI:105923	endothelin receptor type A	8		positive regulation of inflammatory response			ISO	RGD:2535	J:155856	Ednra	A_24_P217572	EDNRA	7.44324	17.8495	12.7877	7.64526	4.6729	5.42446	7.32064	6.4041
											A_33_P3401701	EDNRA	7.44324	5.37634	12.7877	7.64526	4.6729	5.42446	7.32064	6.4041
MGI:102720	endothelin receptor type B	14		regulation of fever generation			ISO	RGD:2536	J:155856	Ednrb	A_24_P330263	EDNRB	8.78303	5.37634	12.7877	10.474	24.9533	7.59425	9.37042	6.4041
MGI:95294	epidermal growth factor receptor	11		positive regulation of inflammatory response			ISO	RGD:2543	J:155856	Egfr	A_23_P215790	EGFR	428.731	548.387	434.783	572.63	307.477	522.376	331.625	698.047
											A_23_P215790	EGFR	426.498	527.957	432.225	503.058	287.85	486.032	325.769	730.068
											A_23_P215790	EGFR	464.458	527.419	452.685	532.11	278.972	497.966	303.075	710.855
											A_23_P215790	EGFR	438.407	553.763	482.097	545.872	300	525.631	341.874	723.663
											A_23_P215790	EGFR	450.316	537.634	461.637	506.116	277.57	492.541	327.233	730.068
											A_23_P215790	EGFR	454.782	543.011	453.964	477.064	286.916	522.376	318.448	698.047
											A_23_P215790	EGFR	430.964	537.634	428.389	489.297	290.187	474.641	339.678	698.047
											A_23_P215790	EGFR	424.265	523.656	465.473	490.826	293.925	529.97	346.266	698.047
											A_23_P215790	EGFR	454.038	564.516	487.212	531.346	307.477	510.442	386.53	774.896
											A_23_P215790	EGFR	463.714	553.763	478.261	526.758	309.813	505.56	356.515	723.663
											A_33_P3351955	EGFR	43.6174	37.957	34.2711	45.1835	30.4673	40.2495	26.7936	26.2568
											A_33_P3351944	EGFR	256.048	66.129	6930.95	84.0979	38.6916	55.872	150.805	167.787
MGI:1353448	eukaryotic translation initiation factor 2 alpha kinase 1	5		acute inflammatory response	happens in macrophage		IMP	MGI:2679454	J:127433	Eif2ak1	A_23_P251173	EIF2AK1	2567.92	3005.38	2442.45	3218.65	2897.19	3195.01	2913.61	3105.99
MGI:2679229	elastase, neutrophil expressed	10		acute inflammatory response to antigenic stimulus			IBA	PTN001546391	J:265628	Elane	A_23_P130961	ELANE	13.6956	5.37634	12.7877	7.64526	4.6729	5.42446	7.32064	6.4041
MGI:2679229	elastase, neutrophil expressed	10		acute inflammatory response to antigenic stimulus			IDA		J:152360	Elane
MGI:2679229	elastase, neutrophil expressed	10		leukocyte migration involved in inflammatory response			ISO	RGD:1307968	J:155856	Elane
MGI:1101781	E74-like factor 3	1		inflammatory response			IEA	IPR033074	J:72247	Elf3	A_23_P104188	ELF3	2835.88	2569.89	2122.76	2446.48	1630.84	2028.75	1625.18	2042.91
MGI:1101781	E74-like factor 3	1		inflammatory response			IEA	KW-0395	J:60000	Elf3
MGI:2143702	ectonucleotide pyrophosphatase/phosphodiesterase 3	10		negative regulation of inflammatory response			IMP		J:223825	Enpp3	A_23_P404536	ENPP3	7.44324	5.37634	12.7877	7.64526	4.6729	5.42446	7.32064	6.4041
MGI:95278	Eph receptor A2	4		inflammatory response			IMP	MGI:3040415	J:148922	Epha2	A_23_P149281	EPHA2	590.994	553.763	437.34	503.823	584.112	591.267	204.978	352.226
MGI:1096338	Eph receptor B6	6		type IV hypersensitivity			IMP	MGI:3522020	J:94701	Ephb6	A_23_P145935	EPHB6	600.67	461.828	512.788	544.343	203.738	308.11	232.796	416.266
MGI:99500	epoxide hydrolase 2, cytoplasmic	14		inflammatory response			ISO	RGD:620732	J:155856	Ephx2
MGI:99500	epoxide hydrolase 2, cytoplasmic	14		prostaglandin production involved in inflammatory response			ISO	RGD:620732	J:155856	Ephx2	A_23_P8834	EPHX2	69.7432	187.634	64.1944	208.716	122.897	105.235	163.25	121.678
MGI:1352467	estrogen receptor 1 (alpha)	10		regulation of inflammatory response			IMP	MGI:2150897	J:184829	Esr1	A_23_P309739	ESR1	7.44324	5.37634	12.7877	7.64526	4.6729	5.42446	7.32064	14.089
MGI:95455	E26 avian leukemia oncogene 1, 5' domain	9		negative regulation of inflammatory response			IMP		J:219068	Ets1	A_23_P309739	ESR1	7.44324	5.37634	12.7877	7.64526	4.6729	5.47871	7.32064	6.4041
MGI:95455	E26 avian leukemia oncogene 1, 5' domain	9		positive regulation of inflammatory response			ISO	P14921	J:164563	Ets1	A_23_P309739	ESR1	7.44324	5.37634	12.7877	7.64526	4.6729	5.42446	7.32064	6.4041
											A_23_P309739	ESR1	7.44324	5.37634	12.7877	7.64526	4.6729	5.42446	7.32064	6.4041
											A_23_P309739	ESR1	7.44324	5.37634	12.7877	7.64526	4.6729	5.42446	7.32064	6.4041
											A_23_P309739	ESR1	7.44324	5.37634	12.7877	7.64526	4.6729	5.42446	7.32064	6.4041
											A_23_P309739	ESR1	7.44324	5.37634	12.7877	7.64526	4.6729	5.42446	7.32064	6.4041
											A_23_P309739	ESR1	7.44324	5.37634	12.7877	7.64526	4.6729	5.42446	7.32064	6.4041
											A_23_P309739	ESR1	7.44324	5.37634	12.7877	7.64526	4.6729	5.42446	7.32064	6.4041
											A_33_P3379356	ESR1	7.44324	5.37634	12.7877	7.64526	4.6729	5.42446	7.32064	6.4041
											A_23_P309739	ESR1	13.1001	5.37634	12.7877	7.64526	4.6729	5.42446	7.32064	6.4041
											A_24_P383478	ESR1	53.6658	43.1183	110.997	47.8593	34.1589	35.6387	39.8975	26.3208
											A_24_P751074	ETS1	7.44324	5.37634	12.7877	7.64526	4.6729	9.49281	7.32064	19.5965
MGI:894663	exostosin glycosyltransferase 1	15		hypersensitivity	is a part of immune system process		IMP		J:167007	Ext1	A_23_P43273	EXT1	604.391	413.978	413.043	418.96	471.962	360.184	371.889	309.959
MGI:88380	coagulation factor II	2		acute-phase response			IEA	KW-0011	J:60000	F2	A_23_P94879	F2	11.2393	27.3656	12.7877	29.3578	14.5327	26.3629	28.5505	19.7887
MGI:88380	coagulation factor II	2		negative regulation of cytokine production involved in inflammatory response			ISO	P00734	J:164563	F2	A_23_P94879	F2	8.11314	29.6237	19.9488	29.2813	12.4299	24.2474	23.6457	10.5668
											A_23_P94879	F2	7.44324	26.4516	14.7059	22.7829	9.53271	18.6059	31.6984	15.0496
											A_23_P94879	F2	11.6859	26.7742	20.2046	23.1651	13.972	25.4407	31.4788	14.8575
											A_23_P94879	F2	14.8865	30.215	20.9719	26.9113	19.6729	27.8817	28.6969	13.1284
											A_23_P94879	F2	13.3978	28.6022	17.1355	23.0887	17.757	21.1012	23.4993	8.9017
											A_23_P94879	F2	13.6956	26.0215	17.6471	23.7768	13.8318	20.396	22.1815	6.4041
											A_23_P94879	F2	14.0677	26.1828	18.5422	21.1774	12.0561	15.4597	26.7936	13.5127
											A_23_P94879	F2	10.9416	33.871	21.6112	26.2232	22.0093	22.5658	31.9912	9.60615
											A_23_P94879	F2	20.6922	31.9355	36.3171	23.3945	17.4766	26.9053	31.4788	13.1284
MGI:101802	coagulation factor II (thrombin) receptor	13		connective tissue replacement involved in inflammatory response wound healing			ISO	P25116	J:164563	F2r	A_23_P213562	F2R	501.674	225.806	305.627	186.544	389.719	72.1454	636.896	163.305
MGI:101802	coagulation factor II (thrombin) receptor	13		inflammatory response			IMP	MGI:3038377	J:133917	F2r	A_33_P3212274	F2R	241.161	53.172	259.591	55.8869	97.1962	43.5042	180.82	50.7845
MGI:101910	coagulation factor II (thrombin) receptor-like 1	13		inflammatory response			IEA	KW-0395	J:60000	F2rl1	A_33_P3232945	F2RL1	1659.84	1435.48	1598.46	1269.11	1439.25	1708.71	1742.31	2228.63
MGI:88381	coagulation factor III	3		activation of plasma proteins involved in acute inflammatory response			ISO	P13726	J:164563	F3	A_33_P3226832	F3	113.882	93.5484	107.928	70.5658	113.551	137.239	129.575	344.541
MGI:88383	coagulation factor VIII	X		acute-phase response			IEA	KW-0011	J:60000	F8	A_24_P314451	F8	41.5333	27.4731	64.0665	41.208	42.5701	29.4006	42.6794	37.528
MGI:1891012	coagulation factor XII (Hageman factor)	13		Factor XII activation			ISO	P00748	J:164563	F12	A_33_P3233871	F12	2761.44	1629.03	2941.18	1613.15	3696.26	2462.71	2049.78	1748.32
MGI:1891012	coagulation factor XII (Hageman factor)	13		plasma kallikrein-kinin cascade			ISO	P00748	J:164563	F12
MGI:2442797	RIKEN cDNA F630003A18 gene	16		regulation of neuroinflammatory response			IEA	IPR040012	J:72247	F630003A18Rik
MGI:88038	fatty acid binding protein 4, adipocyte	3		positive regulation of inflammatory response			IMP	MGI:2148887	J:98564	Fabp4	A_23_P8820	FABP4	7.44324	5.37634	12.7877	7.64526	4.6729	5.42446	7.32064	6.4041
MGI:88038	fatty acid binding protein 4, adipocyte	3		regulation of inflammatory response			IEA	IPR033073	J:72247	Fabp4
MGI:1341823	Fanconi anemia, complementation group A	8		regulation of inflammatory response			IMP	MGI:2674094	J:210175	Fanca	A_23_P206441	FANCA	590.994	466.129	737.851	522.171	542.056	505.56	623.719	552.034
											A_23_P206441	FANCA	528.47	423.656	731.458	487.003	495.327	483.32	622.255	530.26
											A_23_P206441	FANCA	557.499	432.796	746.803	491.59	514.018	476.268	657.394	539.866
											A_23_P206441	FANCA	532.192	452.688	740.409	451.835	509.346	458.91	666.178	548.832
											A_23_P206441	FANCA	511.351	414.516	723.785	448.012	514.018	469.216	625.915	522.575
											A_23_P206441	FANCA	556.01	423.118	781.33	444.954	490.654	493.626	624.451	514.249
											A_23_P206441	FANCA	545.59	389.785	699.488	443.425	495.327	452.943	597.364	480.308
											A_23_P206441	FANCA	535.169	395.161	741.688	444.954	500	470.301	614.934	496.318
											A_23_P206441	FANCA	595.459	431.183	785.166	483.18	490.654	460.537	635.432	516.811
											A_23_P206441	FANCA	601.414	419.892	819.693	473.241	518.691	474.098	652.269	582.773
											A_33_P3386344	FANCA	505.396	306.452	691.816	311.927	427.103	382.425	410.688	312.52
											A_33_P3286422	FANCA	166.729	98.9247	140.665	89.4495	209.813	153.512	117.862	59.5581
MGI:2448480	Fanconi anemia, complementation group D2	6		regulation of inflammatory response			IMP	MGI:2673422	J:210175	Fancd2	A_23_P143994	FANCD2	105.694	201.075	81.9693	195.719	216.822	216.436	131.772	183.157
											A_33_P3257808	FANCD2	681.801	731.183	1039.64	856.269	381.308	520.206	761.347	573.167
											A_23_P345678	FANCD2	18.0127	24.4624	130.435	27.8288	22.9906	29.2921	27.0132	20.7493
MGI:95494	Fc receptor, IgE, high affinity I, alpha polypeptide	1		positive regulation of type I hypersensitivity			IMP	MGI:2383982	J:39250	Fcer1a	A_23_P103765	FCER1A	7.44324	5.37634	12.7877	7.64526	4.6729	5.42446	7.32064	6.4041
											A_23_P103765	FCER1A	7.44324	5.37634	12.7877	7.64526	4.6729	5.42446	7.32064	6.4041
											A_23_P103765	FCER1A	7.44324	5.37634	12.7877	7.64526	4.6729	5.42446	7.32064	6.4041
											A_23_P103765	FCER1A	7.44324	5.37634	12.7877	7.64526	4.6729	5.42446	7.32064	6.4041
											A_23_P103765	FCER1A	7.44324	5.37634	12.7877	7.64526	4.6729	5.42446	7.32064	6.4041
											A_23_P103765	FCER1A	7.44324	5.37634	12.7877	7.64526	4.6729	5.42446	7.32064	6.4041
											A_23_P103765	FCER1A	7.44324	5.37634	12.7877	7.64526	4.6729	5.42446	7.32064	6.4041
											A_23_P103765	FCER1A	7.44324	5.37634	12.7877	7.64526	4.6729	5.42446	7.32064	6.4041
											A_23_P103765	FCER1A	7.44324	5.37634	12.7877	7.64526	4.6729	5.42446	7.32064	6.4041
											A_23_P103765	FCER1A	7.44324	5.37634	12.7877	7.64526	4.6729	5.42446	7.32064	6.4041
MGI:95496	Fc receptor, IgE, high affinity I, gamma polypeptide	1		positive regulation of type I hypersensitivity			IMP	MGI:2384004	J:88051	Fcer1g	A_23_P160849	FCER1G	288.053	315.591	324.808	363.914	270.093	343.911	140.556	148.575
MGI:95496	Fc receptor, IgE, high affinity I, gamma polypeptide	1		positive regulation of type IIa hypersensitivity			IMP	MGI:1857165	J:78296	Fcer1g
MGI:95496	Fc receptor, IgE, high affinity I, gamma polypeptide	1		positive regulation of type IIa hypersensitivity			IMP	MGI:2384004	J:75709 J:83995	Fcer1g
MGI:95496	Fc receptor, IgE, high affinity I, gamma polypeptide	1		positive regulation of type III hypersensitivity			IMP	MGI:1857165	J:78296	Fcer1g
MGI:95496	Fc receptor, IgE, high affinity I, gamma polypeptide	1		serotonin secretion by platelet			IMP		J:40327	Fcer1g
MGI:95498	Fc receptor, IgG, high affinity I	3		antibody-dependent cellular cytotoxicity			IMP	MGI:2664927	J:83995	Fcgr1	A_23_P63390	FCGR1B	7.44324	6.39785	12.7877	7.64526	4.6729	5.42446	7.32064	6.4041
MGI:95498	Fc receptor, IgG, high affinity I	3		antibody-dependent cellular cytotoxicity			IMP	MGI:2679238	J:86281	Fcgr1
MGI:95498	Fc receptor, IgG, high affinity I	3		positive regulation of type IIa hypersensitivity			IMP	MGI:2664927	J:83995	Fcgr1
MGI:95498	Fc receptor, IgG, high affinity I	3		positive regulation of type III hypersensitivity			IMP	MGI:2679238	J:86281	Fcgr1
MGI:95499	Fc receptor, IgG, low affinity IIb	1		negative regulation of acute inflammatory response to antigenic stimulus	regulates a function/process that has the participant joint		IMP	MGI:1857166	J:102982	Fcgr2b	A_23_P34644	FCGR2B	7.44324	9.62366	12.7877	7.64526	4.6729	5.42446	8.56515	6.4041
MGI:95499	Fc receptor, IgG, low affinity IIb	1		negative regulation of inflammatory response to antigenic stimulus	regulates a function/process that has the participant skin		IMP	MGI:1857166	J:107174	Fcgr2b
MGI:95499	Fc receptor, IgG, low affinity IIb	1		negative regulation of type I hypersensitivity			IMP	MGI:1857166	J:31133	Fcgr2b
MGI:95500	Fc receptor, IgG, low affinity III	1		antibody-dependent cellular cytotoxicity			IMP	MGI:1861924	J:35057 J:87128	Fcgr3	A_23_P200728	FCGR3A	7.44324	16.6667	12.7877	15.8257	4.6729	5.42446	7.32064	6.4041
MGI:95500	Fc receptor, IgG, low affinity III	1		positive regulation of type I hypersensitivity			IDA		J:31133	Fcgr3
MGI:95500	Fc receptor, IgG, low affinity III	1		positive regulation of type I hypersensitivity			IMP	MGI:1861924	J:35057 J:87128	Fcgr3
MGI:95500	Fc receptor, IgG, low affinity III	1		positive regulation of type IIa hypersensitivity			IMP	MGI:1861924	J:83995 J:87127	Fcgr3
MGI:95500	Fc receptor, IgG, low affinity III	1		positive regulation of type III hypersensitivity			IMP	MGI:1861924	J:35057	Fcgr3
MGI:1335089	fem 1 homolog a	17		negative regulation of inflammatory response			IBA	PTN002792957	J:265628	Fem1a	A_33_P3302389	FEM1A	10.4205	7.90323	12.7877	13.4557	7.89719	6.0754	8.63836	10.7589
MGI:1335089	fem 1 homolog a	17		negative regulation of inflammatory response	regulates a function/process that has the participant bone marrow macrophage		IGI	MGI:104311	J:135247	Fem1a	A_24_P219920	FEM1A	165.984	109.14	2838.87	86.3914	92.9906	98.1828	104.685	149.856
MGI:1335089	fem 1 homolog a	17		negative regulation of inflammatory response			ISO	Q9BSK4	J:164563	Fem1a
MGI:2441689	fem-1 homolog A like	11		negative regulation of inflammatory response			IBA	PTN002792957	J:265628	Fem1al
MGI:2441731	free fatty acid receptor 2	7		inflammatory response			IEA	KW-0395	J:60000	Ffar2	A_23_P397391	FFAR2	8.78303	5.48387	12.7877	7.95107	15.0935	8.40792	7.32064	6.4041
MGI:2441731	free fatty acid receptor 2	7		leukocyte chemotaxis involved in inflammatory response			IMP		J:153951	Ffar2
MGI:2441731	free fatty acid receptor 2	7		positive regulation of acute inflammatory response to non-antigenic stimulus			IMP		J:211434	Ffar2
MGI:2441731	free fatty acid receptor 2	7		regulation of acute inflammatory response			IMP		J:153951	Ffar2
MGI:2685324	free fatty acid receptor 3	7		inflammatory response			IEA	KW-0395	J:60000	Ffar3	A_33_P3401753	FFAR3	7.44324	5.37634	12.7877	7.64526	4.6729	7.70274	7.32064	6.78835
MGI:2685324	free fatty acid receptor 3	7		positive regulation of acute inflammatory response to non-antigenic stimulus			IMP		J:211434	Ffar3	A_33_P3298810	FFAR3	7.44324	5.37634	12.7877	7.64526	4.6729	5.42446	7.32064	6.4041
MGI:2147577	free fatty acid receptor 4	19		inflammatory response			IEA	KW-0395	J:60000	Ffar4=GPR120	A_24_P129588	GPR120	442.129	324.194	502.557	415.902	385.047	299.973	393.851	466.859
MGI:2147577	free fatty acid receptor 4	19		negative regulation of inflammatory response			IDA		J:166091	Ffar4=GPR120
MGI:95522	fibroblast growth factor receptor 1	8		positive regulation of inflammatory response			ISO	RGD:620713	J:155856	Fgfr1	A_23_P301304	FGFR1	7.44324	5.64516	12.7877	7.64526	4.6729	5.42446	7.32064	8.45341
											A_23_P372923	FGFR1	64.3096	5.37634	12.7877	7.64526	6.54205	5.42446	7.32064	6.4041
MGI:95566	fibronectin 1	1		acute-phase response			IEA	KW-0011	J:60000	Fn1	A_24_P334130	FN1	7.44324	5.37634	12.7877	7.64526	4.6729	5.42446	7.32064	6.4041
MGI:1917195	fibronectin type III domain containing 4	5		negative regulation of inflammatory response			IBA	PTN000375226	J:265628	Fndc4	A_23_P16834	FNDC4	9.60179	5.37634	114.322	8.63915	4.6729	6.78058	11.2006	18.0596
MGI:1917195	fibronectin type III domain containing 4	5		negative regulation of inflammatory response			IDA		J:236896	Fndc4
MGI:1347470	forkhead box F1	8		negative regulation of inflammatory response			IMP	MGI:2179135	J:154288	Foxf1	A_23_P118254	FOXF1	12.8768	20.9677	12.7877	18.1193	6.91589	8.95037	7.32064	6.53218
											A_23_P118254	FOXF1	9.15519	14.6774	12.7877	13.3792	4.6729	5.42446	7.32064	6.4041
											A_23_P118254	FOXF1	7.44324	16.3978	21.0997	13.0734	13.7383	14.8088	7.9795	6.4041
											A_23_P118254	FOXF1	8.78303	11.6667	12.7877	9.09786	6.63551	7.70274	7.32064	6.4041
											A_23_P118254	FOXF1	7.44324	7.90323	12.7877	7.64526	4.6729	5.42446	7.32064	8.77362
											A_23_P118254	FOXF1	7.44324	9.24731	14.578	9.55658	6.68224	5.42446	7.32064	6.4041
											A_23_P118254	FOXF1	7.44324	5.53764	12.7877	8.18043	4.6729	5.42446	7.32064	6.4041
											A_23_P118254	FOXF1	7.44324	5.37634	12.7877	7.64526	4.6729	5.42446	7.32064	6.4041
											A_23_P118254	FOXF1	9.75065	9.24731	14.7059	8.18043	8.13084	6.23813	7.32064	6.4041
											A_23_P118254	FOXF1	9.89952	10.2151	60.1023	7.64526	9.57944	7.70274	7.32064	6.4041
MGI:1891436	forkhead box P3	X		negative regulation of chronic inflammatory response			IDA		J:116306	Foxp3	A_23_P159709	FOXP3	7.44324	5.37634	12.7877	7.64526	4.6729	5.42446	7.32064	6.4041
MGI:1891436	forkhead box P3	X		negative regulation of chronic inflammatory response			IMP	MGI:3696705	J:117165	Foxp3	A_33_P3398251	FOXP3	10.1228	5.37634	12.7877	7.95107	4.6729	5.42446	9.0776	6.4041
MGI:1891436	forkhead box P3	X		negative regulation of inflammatory response	regulates a function/process that has the participant lung|regulates a function/process that has the participant liver		IMP	MGI:1857034	J:102496	Foxp3
MGI:107443	formyl peptide receptor 1	17		inflammatory response			IBA	PTN001200752	J:265628	Fpr1	A_23_P38795	FPR1	7.44324	15.914	15.9847	11.0092	8.64486	14.9715	21.5227	6.53218
MGI:1278319	formyl peptide receptor 2	17		inflammatory response			IBA	PTN001200752	J:265628	Fpr2	A_23_P55649	FPR2	7.44324	5.37634	12.7877	7.64526	4.6729	5.42446	7.32064	6.4041
MGI:1278319	formyl peptide receptor 2	17		negative regulation of inflammatory response			ISO	P25090	J:164563	Fpr2
MGI:1194495	formyl peptide receptor 3	17		inflammatory response			IBA	PTN001200752	J:265628	Fpr3	A_33_P3247042	FPR3	7.44324	17.7957	12.7877	16.4373	4.6729	5.42446	19.6193	6.4041
MGI:1278318	formyl peptide receptor, related sequence 3	17		inflammatory response			IBA	PTN001200752	J:265628	Fpr-rs3=FPR3
MGI:1278317	formyl peptide receptor, related sequence 4	17		inflammatory response			IBA	PTN001200752	J:265628	Fpr-rs4
MGI:2448176	formyl peptide receptor, related sequence 6	17		inflammatory response			IBA	PTN001200752	J:265628	Fpr-rs6
MGI:2448177	formyl peptide receptor, related sequence 7	17		inflammatory response			IBA	PTN001200752	J:265628	Fpr-rs7
MGI:107692	fucosyltransferase 7	2		inflammatory response			ISO	RGD:735019	J:155856	Fut7	A_23_P170534	FUT7	18.3104	15.9677	30.0511	17.5076	11.4019	16.1649	13.5432	6.4041
MGI:107692	fucosyltransferase 7	2		leukocyte migration involved in inflammatory response			IMP		J:79388 J:98399	Fut7
MGI:107692	fucosyltransferase 7	2		regulation of type IV hypersensitivity			IMP		J:79388	Fut7
MGI:95637	galanin and GMAP prepropeptide	19		inflammatory response			ISO	RGD:61954	J:155856	Gal	A_23_P374844	GAL	7.44324	5.37634	12.7877	7.64526	4.6729	12.6932	7.32064	19.2123
MGI:95663	GATA binding protein 3	2		negative regulation of inflammatory response			ISO	P23771	J:164563	Gata3	A_33_P3360341	GATA3	65.4261	90.3226	58.1841	89.4495	78.0373	60.754	63.47	61.9917
MGI:2429943	guanylate binding protein 5	3		inflammatory response			IEA	KW-0395	J:60000	Gbp5	A_23_P74290	GBP5	56.9408	108.064	50.8951	108.563	5.28037	39.9783	7.61347	29.3948
MGI:2429943	guanylate binding protein 5	3		positive regulation of cytokine production involved in inflammatory response			IMP		J:183942	Gbp5
MGI:95706	gamma-glutamyltransferase 1	10		regulation of inflammatory response			IBA	PTN002618274	J:265628	Ggt1	A_23_P154986	GGT1	54.559	129.57	64.578	93.2722	61.2149	78.6547	42.1669	54.8191
MGI:95706	gamma-glutamyltransferase 1	10		regulation of inflammatory response			IMP		J:177168	Ggt1	A_24_P178175	GGT1	250.837	268.28	351.662	328.746	192.056	214.266	240.117	160.102
MGI:1346063	gamma-glutamyltransferase 5	10		inflammatory response			IBA	PTN002618263	J:265628	Ggt5	A_33_P3255304	GGT5	7.44324	5.37634	12.7877	7.64526	7.14953	5.42446	7.32064	6.4041
MGI:1346063	gamma-glutamyltransferase 5	10		inflammatory response			IMP	MGI:2182354	J:78478	Ggt5
MGI:1930008	ghrelin	6		negative regulation of inflammatory response			IBA	PTN000364583	J:265628	Ghrl	A_23_P40956	GHRL	8.55973	14.7849	12.7877	11.7737	4.6729	5.42446	7.32064	6.4041
MGI:1930008	ghrelin	6		negative regulation of inflammatory response			ISO	Q9UBU3	J:164563	Ghrl	A_23_P40956	GHRL	7.44324	9.19355	12.7877	7.64526	4.6729	5.42446	7.32064	6.4041
											A_23_P40956	GHRL	7.88984	7.31183	12.7877	7.64526	4.90654	5.42446	7.32064	6.4041
											A_23_P40956	GHRL	7.44324	5.37634	12.7877	7.64526	4.6729	5.42446	7.32064	6.4041
											A_23_P40956	GHRL	7.44324	5.37634	12.7877	7.64526	4.6729	5.42446	7.32064	6.4041
											A_23_P40956	GHRL	7.44324	5.37634	12.7877	7.64526	4.6729	5.42446	7.32064	6.4041
											A_23_P40956	GHRL	7.44324	5.37634	12.7877	7.64526	4.6729	5.42446	7.32064	6.4041
											A_23_P40956	GHRL	7.44324	5.37634	12.7877	7.64526	4.6729	5.42446	7.32064	6.4041
											A_23_P40956	GHRL	10.8671	5.37634	12.7877	7.64526	4.6729	5.42446	7.32064	6.4041
											A_23_P40956	GHRL	11.2393	5.37634	12.7877	7.64526	4.6729	5.42446	7.32064	6.4041
MGI:2441906	growth hormone secretagogue receptor	3		negative regulation of inflammatory response			ISO	Q92847	J:164563	Ghsr	A_33_P3261620	GHSR	24.1161	32.7419	12.7877	17.2783	21.2617	13.2357	7.32064	8.9017
MGI:95713	gap junction protein, alpha 1	10		chronic inflammatory response			ISO	RGD:2690	J:155856	Gja1	A_24_P55295	GJA1	10.495	5.37634	12.7877	7.64526	4.6729	5.42446	7.32064	6.4041
MGI:3645655	predicted gene 5849	3		chronic inflammatory response			IBA	PTN000181699	J:265628	Gm5849
MGI:3645655	predicted gene 5849	3		leukocyte migration involved in inflammatory response			IBA	PTN000181699	J:265628	Gm5849
MGI:1924104	G protein-coupled estrogen receptor 1	5		inflammatory response			IEA	KW-0395	J:60000	Gper1
MGI:1924104	G protein-coupled estrogen receptor 1	5		negative regulation of inflammatory response			ISO	Q99527	J:164563	Gper1
MGI:2441992	G protein-coupled receptor 4	7		positive regulation of inflammatory response			IMP		J:287083	Gpr4	A_23_P357284	GPR4	7.44324	5.86022	12.7877	7.64526	4.6729	5.42446	10.3953	6.4041
MGI:3584514	G protein-coupled receptor 17	18		negative regulation of inflammatory response to antigenic stimulus	regulates a function/process that has the participant Cysltr1		IGI	MGI:1926218	J:162477	Gpr17	A_33_P3236846	GPR17	7.44324	5.37634	12.7877	7.64526	4.6729	5.42446	7.32064	6.4041
MGI:3584514	G protein-coupled receptor 17	18		negative regulation of inflammatory response to antigenic stimulus			IMP	MGI:4819569	J:162477	Gpr17
MGI:1354372	G protein-coupled receptor 31, D17Leh66b region	17		negative regulation of inflammatory response			IMP		J:281185	Gpr31b	A_33_P3375358	GPR31	7.44324	5.37634	12.7877	7.64526	4.6729	5.42446	7.32064	7.23663
MGI:1277106	G protein-coupled receptor 33	12		inflammatory response			IBA	PTN001200752	J:265628	Gpr33
MGI:1927596	G protein-coupled receptor, family C, group 5, member B	7		positive regulation of inflammatory response	happens in white fat		IMP		J:205618	Gprc5b	A_23_P324327	GPRC5B	25.1582	149.462	18.1586	150.612	8.08411	41.5514	13.1772	21.3897
MGI:1891751	G protein pathway suppressor 2	11		negative regulation of inflammatory response			IDA		J:259118	Gps2	A_33_P3608172	GPS2	2776.33	2381.72	3567.77	3073.39	2528.04	3086.52	2884.33	3541.47
MGI:2146785	G-protein signalling modulator 3 (AGS3-like, C. elegans)	17		positive regulation of cytokine production involved in inflammatory response			IMP	MGI:4075252	J:193270	Gpsm3	A_23_P219060	GPSM3	176.405	156.452	245.524	206.422	102.336	118.796	162.518	132.565
MGI:2146785	G-protein signalling modulator 3 (AGS3-like, C. elegans)	17		positive regulation of inflammatory response			IBA	PTN002935175	J:265628	Gpsm3
MGI:2146785	G-protein signalling modulator 3 (AGS3-like, C. elegans)	17		positive regulation of inflammatory response			IMP	MGI:4075252	J:193270	Gpsm3
MGI:104887	glutathione peroxidase 1	9		negative regulation of inflammatory response to antigenic stimulus	regulates a function/process that has the participant large intestine		IGI	MGI:104887 MGI:106609	J:103116	Gpx1	A_33_P3354322	GPX1	20915.5	19838.7	20716.1	22400.6	21822.4	23976.1	14202	16906.8
											A_33_P3239849	GPX1	7666.54	6881.72	5319.69	6735.47	8971.96	8733.39	5080.53	5968.62
MGI:106609	glutathione peroxidase 2	12		negative regulation of inflammatory response to antigenic stimulus	regulates a function/process that has the participant large intestine		IGI	MGI:104887 MGI:106609	J:103116	Gpx2	A_23_P3038	GPX2	8485.3	7795.7	5153.45	7163.61	11962.6	10252.2	5087.85	5981.43
MGI:104767	glutathione peroxidase 4	10		regulation of inflammatory response			ISO	RGD:69226	J:155856	Gpx4	A_33_P3309662	GPX4	5850.39	4661.29	4974.42	4403.67	6869.16	5077.3	4245.97	4156.26
MGI:95832	granulin	11		negative regulation of inflammatory response			IMP		J:156824	Grn	A_33_P3286278	GRN	53144.7	89785	35677.7	98623.9	43271	56956.8	36237.2	50656.5
MGI:95832	granulin	11		negative regulation of microglial cell activation			IMP		J:188324	Grn
MGI:95832	granulin	11		negative regulation of respiratory burst involved in inflammatory response			ISO	P28799	J:164563	Grn
MGI:95832	granulin	11		positive regulation of inflammatory response to wounding			IDA		J:269542	Grn
MGI:95832	granulin	11		regulation of inflammatory response			IBA	PTN000263638	J:265628	Grn
MGI:1916396	gasdermin D	15		inflammatory response			IEA	KW-0395	J:60000	Gsdmd	A_23_P112103	GSDMD	262.002	273.118	182.864	268.349	304.673	163.819	187.408	115.914
MGI:95865	glutathione S-transferase, pi 1	19		negative regulation of acute inflammatory response			NAS		J:172963	Gstp1	A_23_P202658	GSTP1	123558	108065	105754	94036.7	99532.8	100895	28550.5	47518.5
											A_23_P202658	GSTP1	100484	89785	91688	84862.5	81775.8	85706.5	47364.5	37912.3
											A_23_P202658	GSTP1	107927	94623.8	98465.4	87156	89719.7	91673.4	50732.1	45341
											A_23_P202658	GSTP1	113882	102688	98337.6	90978.6	90654.2	87876.2	51537.4	41818.8
											A_23_P202658	GSTP1	114626	98924.7	100895	92507.7	91588.8	87876.2	58199.1	49183.5
											A_23_P202658	GSTP1	119092	101613	103836	97094.9	110280	101437	55124.5	46365.7
											A_23_P202658	GSTP1	103461	88172.1	100511	79510.7	86448.6	96555.4	46193.3	35863
											A_23_P202658	GSTP1	104950	93010.7	100767	82568.9	94859.9	92215.9	48316.2	38424.6
											A_23_P202658	GSTP1	112393	94623.8	109079	91743.2	86916	88961.1	49487.5	38360.6
											A_23_P202658	GSTP1	120580	98387.1	102174	87156	94859.9	90046.1	49853.6	39577.4
MGI:95957	histocompatibility 2, T region locus 23	17		positive regulation of antibody-dependent cellular cytotoxicity			ISO	P13747	J:164563	H2-T23
MGI:2448375	H2B clustered histone 1	13		inflammatory response			IMP		J:149113	H2bc1=HIST1H2BA	A_23_P323823	HIST1H2BA	7.44324	5.37634	12.7877	7.64526	4.6729	5.42446	13.0307	6.4041
MGI:1933533	hepcidin antimicrobial peptide	7		negative regulation of inflammatory response	regulates a function/process that happens in macrophage		IGI	MGI:1201791	J:163717	Hamp	A_33_P3336720	HAMP	70.1898	57.5269	77.1099	65.1376	51.8691	77.5698	32.5037	34.0058
MGI:2159682	hepatitis A virus cellular receptor 2	11		inflammatory response			IEA	KW-0395	J:60000	Havcr2	A_24_P411561	HAVCR2	7.44324	5.37634	12.7877	7.64526	4.6729	5.42446	7.32064	6.4041
MGI:96031	hemolytic complement	2		inflammatory response			IEA	KW-0395	J:60000	Hc
MGI:96031	hemolytic complement	2		inflammatory response to wounding	uses Cfh		IGI		J:185883	Hc
MGI:96052	hemopoietic cell kinase	2		inflammatory response			IEA	KW-0395	J:60000	Hck	A_24_P365526	HCK	7.44324	5.37634	12.7877	7.64526	5.28037	9.70979	8.05271	6.4041
MGI:1333784	histone deacetylase 5	11		inflammatory response			TAS		J:113927	Hdac5	A_24_P125283	HDAC5	675.102	1155.91	782.609	1185.01	449.065	564.144	728.404	450.849
MGI:1891835	histone deacetylase 7	15		inflammatory response			TAS		J:113927	Hdac7	A_23_P2582	HDAC7	796.427	496.237	1037.08	589.449	579.439	462.707	510.249	330.452
MGI:1931221	histone deacetylase 9	12		inflammatory response			TAS		J:113927	Hdac9	A_23_P404162	HDAC9	14.3655	17.4194	22.89	21.9419	27.1963	43.8297	7.32064	54.1787
MGI:96079	hepatocyte growth factor	5		negative regulation of inflammatory response			IDA		J:166840	Hgf	A_33_P3276713	HGF	7.44324	5.37634	12.7877	7.64526	4.6729	5.42446	7.32064	6.4041
											A_33_P3276718	HGF	7.44324	5.37634	12.7877	7.64526	4.6729	5.42446	7.32064	6.4041
MGI:106918	hypoxia inducible factor 1, alpha subunit	12		connective tissue replacement involved in inflammatory response wound healing			IMP		J:130751	Hif1a	A_24_P56388	HIF1A	335.69	469.892	308.184	435.78	364.953	493.084	358.711	490.554
MGI:106918	hypoxia inducible factor 1, alpha subunit	12		cytokine production involved in inflammatory response			ISO	Q16665	J:164563	Hif1a	A_24_P56388	HIF1A	369.185	484.946	300.512	525.23	407.944	487.66	386.53	521.294
											A_24_P56388	HIF1A	377.372	520.43	283.888	409.786	376.635	467.046	363.104	479.667
											A_24_P56388	HIF1A	381.838	533.333	313.299	435.78	420.56	494.711	391.654	519.373
											A_24_P56388	HIF1A	387.793	486.559	347.826	467.125	381.776	469.759	381.406	517.451
											A_24_P56388	HIF1A	376.628	607.527	373.401	419.725	391.589	428.533	406.296	539.866
											A_24_P56388	HIF1A	375.139	497.312	318.414	418.196	387.383	455.113	378.477	485.431
											A_24_P56388	HIF1A	355.787	482.258	343.99	420.489	405.607	486.574	404.099	502.722
											A_24_P56388	HIF1A	375.884	477.957	312.02	409.786	389.719	439.924	405.564	510.407
											A_24_P56388	HIF1A	400.447	526.882	352.941	391.437	372.43	421.481	389.458	530.26
											A_33_P3231277	HIF1A	157.052	128.495	262.148	142.966	65.4205	86.7914	92.9722	90.9382
MGI:96103	hexokinase 1	10		inflammatory response			IEA	KW-0395	J:60000	Hk1	A_23_P217958	HK1	878.302	1053.76	562.66	818.043	1112.15	1036.07	980.966	1005.44
MGI:96113	high mobility group box 1	5		inflammatory response			TAS		J:175331	Hmgb1	A_24_P169148	HMGB1	32750.3	13118.3	49104.9	18654.4	22102.8	18172	24670.6	11591.4
MGI:96157	high mobility group box 2	8		inflammatory response			IEA	KW-0395	J:60000	Hmgb2	A_23_P155765	HMGB2	9006.32	5537.63	8785.17	4915.9	8504.67	5391.92	8784.77	3932.12
MGI:96157	high mobility group box 2	8		inflammatory response to antigenic stimulus	happens in microglial cell		IMP		J:221515	Hmgb2	A_23_P120883	HMOX1	803.87	1080.64	969.309	1422.02	686.916	1524.27	739.385	356.068
MGI:96163	heme oxygenase 1	8		wound healing involved in inflammatory response			ISO	P09601	J:164563	Hmox1	A_23_P120883	HMOX1	788.984	1123.66	1005.11	1444.95	626.168	1404.94	783.309	398.335
											A_23_P120883	HMOX1	826.2	1053.76	1029.41	1414.37	668.224	1594.79	739.385	363.753
											A_23_P120883	HMOX1	833.643	1096.77	961.637	1261.47	630.841	1464.61	709.37	356.068
											A_23_P120883	HMOX1	848.53	1150.54	992.327	1383.79	700.934	1464.61	731.332	363.113
											A_23_P120883	HMOX1	863.416	1166.67	1007.67	1368.5	696.261	1551.4	805.271	373.359
											A_23_P120883	HMOX1	833.643	1118.28	1093.35	1383.79	696.261	1600.22	783.309	357.349
											A_23_P120883	HMOX1	878.302	1096.77	993.606	1376.15	663.551	1437.48	768.668	379.123
											A_23_P120883	HMOX1	848.53	1091.4	998.721	1299.69	672.897	1442.91	729.136	375.28
											A_23_P120883	HMOX1	870.86	1129.03	1053.71	1314.98	691.589	1486.3	841.874	392.572
MGI:1924384	heterogeneous nuclear ribonucleoprotein A0	13		inflammatory response			IDA		J:180488	Hnrnpa0	A_33_P3315223	HNRNPA0	224.042	227.419	199.488	185.78	504.673	265.256	378.477	306.756
MGI:96211	haptoglobin	8		acute inflammatory response			IBA	PTN000667778	J:265628	Hp	A_23_P206760	HP	18.6081	51.9355	21.6112	66.3609	9.48598	59.6691	9.66325	23.8233
MGI:96211	haptoglobin	8		acute-phase response			IEA	KW-0011	J:60000	Hp
MGI:2177763	HPS1, biogenesis of lysosomal organelles complex 3 subunit 1	19		inflammatory response			IGI	MGI:2177763	J:85431	Hps1	A_33_P3412479	HPS1	125.791	143.011	147.059	162.844	124.766	212.097	87.1156	139.609
											A_24_P415327	HPS1	232.974	234.409	149.616	211.009	257.009	197.45	160.322	175.472
											A_23_P328069	HPS1	257.536	203.763	308.184	259.174	210.28	184.432	306.735	241.435
MGI:2429635	histamine receptor H4	18		inflammatory response			IBA	PTN000665502	J:265628	Hrh4	A_23_P386310	HRH4	7.44324	5.37634	12.7877	7.64526	4.6729	5.42446	7.32064	6.4041
MGI:2429635	histamine receptor H4	18		inflammatory response			ISO	RGD:620631	J:155856	Hrh4
MGI:2429635	histamine receptor H4	18		inflammatory response			TAS		J:79370	Hrh4
MGI:96242	heat shock protein 1 (chaperonin)	1		positive regulation of inflammatory response			ISO	RGD:621314	J:155856	Hspd1	A_32_P25273	HSPD1	44957.2	40698.9	38235.3	38532.1	50467.3	56956.8	33601.8	33877.7
MGI:96298	hyaluronoglucosaminidase 1	9		inflammatory response			ISO	Q12794	J:164563	Hyal1	A_23_P69329	HYAL1	26.6468	152.151	16.8798	155.963	34.0654	113.371	32.2108	78.13
MGI:1196334	hyaluronoglucosaminidase 2	9		positive regulation of inflammatory response			ISO	Q12891	J:164563	Hyal2	A_33_P3365357	HYAL2	8336.43	9354.84	11150.9	12003.1	7710.28	9221.59	7262.08	6980.47
MGI:1196334	hyaluronoglucosaminidase 2	9		positive regulation of inflammatory response			ISS	Q12891	J:148918	Hyal2
MGI:1330288	hyaluronoglucosaminidase 3	9		inflammatory response			ISO	O43820	J:164563	Hyal3	A_23_P361405	HYAL3	159.285	292.473	170.077	362.385	192.523	314.077	201.318	230.548
											A_33_P3273624	HYAL3	54.8567	106.452	35.6777	94.0367	78.5046	104.15	66.8375	83.8937
MGI:96392	intercellular adhesion molecule 1	9		acute inflammatory response to antigenic stimulus			ISO	RGD:2857	J:155856	Icam1	A_23_P153320	ICAM1	195.013	543.011	190.537	642.967	86.4486	302.143	89.3118	245.277
											A_23_P153320	ICAM1	229.996	543.011	167.519	690.367	92.056	304.855	84.9195	229.907
											A_23_P153320	ICAM1	207.667	569.892	194.373	633.792	95.3271	305.397	98.0966	224.784
											A_23_P153320	ICAM1	205.434	575.269	193.095	602.447	99.5327	288.582	96.6325	261.928
											A_23_P153320	ICAM1	211.388	513.978	182.864	593.272	86.4486	286.954	84.1874	226.705
											A_23_P153320	ICAM1	213.621	575.269	184.143	574.159	92.5233	269.053	97.3646	251.041
											A_23_P153320	ICAM1	205.434	559.14	175.192	528.287	87.8504	265.256	85.6515	220.301
											A_23_P153320	ICAM1	215.11	596.774	180.307	538.991	91.5887	262.002	110.542	273.455
											A_23_P153320	ICAM1	217.343	575.269	184.143	560.398	90.6542	287.497	102.489	236.311
											A_23_P153320	ICAM1	217.343	564.516	195.652	594.801	92.9906	304.855	109.078	234.39
MGI:96416	indoleamine 2,3-dioxygenase 1	8		cytokine production involved in inflammatory response			IMP	MGI:3505776	J:146236	Ido1	A_23_P112026	IDO1	21.2132	11.1828	32.6087	19.9541	5.37383	15.1885	12.7379	10.6948
MGI:96416	indoleamine 2,3-dioxygenase 1	8		inflammatory response	has the participant metanephros		IMP	MGI:3505776	J:148645	Ido1	A_23_P112026	IDO1	28.3588	20.3763	42.711	22.7064	7.71028	8.29943	11.5666	6.53218
MGI:96416	indoleamine 2,3-dioxygenase 1	8		positive regulation of chronic inflammatory response	regulates a function/process that has the participant trachea		IMP	MGI:3505776	J:134645	Ido1	A_23_P112026	IDO1	26.3491	10.0538	39.7698	18.4251	8.36448	11.2829	10.6149	11.7195
											A_23_P112026	IDO1	21.2132	5.37634	26.4706	18.2722	5.98131	6.02116	7.32064	6.4041
											A_23_P112026	IDO1	20.5434	9.56989	22.2506	11.6208	6.91589	7.59425	10.1757	6.4041
											A_23_P112026	IDO1	24.4138	16.9355	32.8644	13.7615	12.2897	5.42446	14.7877	9.79827
											A_23_P112026	IDO1	18.3848	13.5484	38.6189	12.0795	10.7009	5.69569	14.1288	8.83766
											A_23_P112026	IDO1	30.1451	15.7527	46.2916	16.5902	16.3551	12.0966	16.325	8.45341
											A_23_P112026	IDO1	21.2877	7.63441	21.0997	7.64526	5.56075	5.42446	10.6149	6.4041
											A_23_P112026	IDO1	19.8735	9.51613	28.5166	7.87462	13.8785	6.29238	14.4949	6.4041
MGI:104814	immediate early response 3	17		negative regulation of inflammatory response			IMP	MGI:4941879	J:157504	Ier3	A_33_P3423551	IER3	2739.11	3360.21	1879.8	3402.14	3135.51	4334.15	1163.98	1607.43
											A_23_P42257	IER3	8857.46	9569.89	7186.7	10091.7	8317.75	11499.9	4948.76	4886.33
MGI:107656	interferon gamma	10		neuroinflammatory response			ISO	RGD:2866	J:155856	Ifng	A_23_P151294	IFNG	7.44324	10.0538	12.7877	18.8073	4.6729	8.84188	7.32064	12.7442
MGI:107656	interferon gamma	10		positive regulation of inflammatory response			ISO	P01579	J:164563	Ifng	A_23_P151294	IFNG	7.44324	7.15054	12.7877	7.64526	7.05607	14.2121	7.32064	6.4041
											A_23_P151294	IFNG	7.44324	5.37634	12.7877	7.64526	4.6729	7.32303	7.32064	6.4041
											A_23_P151294	IFNG	7.44324	5.37634	12.7877	7.64526	4.6729	5.42446	7.32064	6.4041
											A_23_P151294	IFNG	7.44324	5.37634	12.7877	7.64526	4.6729	5.42446	7.32064	6.4041
											A_23_P151294	IFNG	7.44324	5.37634	12.7877	7.64526	4.6729	5.42446	7.32064	6.4041
											A_23_P151294	IFNG	7.44324	5.37634	12.7877	7.64526	4.6729	5.42446	7.32064	6.4041
											A_23_P151294	IFNG	7.44324	5.37634	12.7877	7.64526	4.76635	5.42446	7.32064	6.4041
											A_23_P151294	IFNG	7.44324	5.37634	16.2404	7.64526	4.6729	5.42446	7.32064	6.4041
											A_23_P151294	IFNG	7.44324	5.37634	12.7877	7.64526	4.6729	5.42446	17.3499	6.4041
MGI:96432	insulin-like growth factor 1	10		negative regulation of neuroinflammatory response			ISO	P05019	J:164563	Igf1	A_23_P13907	IGF1	7.44324	18.0108	13.6829	7.64526	9.71962	9.70979	10.6881	6.4041
											A_23_P13907	IGF1	7.44324	11.9355	12.7877	7.64526	4.6729	5.42446	7.32064	6.4041
											A_23_P13907	IGF1	7.44324	9.13979	19.1816	7.64526	4.6729	11.3371	7.32064	9.2219
											A_23_P13907	IGF1	7.44324	6.66667	12.7877	7.64526	4.6729	5.42446	7.32064	6.4041
											A_23_P13907	IGF1	8.41087	5.37634	12.7877	11.315	4.6729	5.42446	10.9078	6.4041
											A_23_P13907	IGF1	7.44324	5.37634	12.7877	7.64526	4.6729	5.42446	7.32064	6.4041
											A_23_P13907	IGF1	7.44324	5.37634	12.7877	7.64526	4.71963	5.42446	7.32064	6.4041
											A_23_P13907	IGF1	7.44324	5.37634	12.7877	8.7156	4.6729	5.42446	9.66325	6.4041
											A_24_P304423	IGF1	9.15519	5.37634	12.7877	7.64526	4.6729	5.42446	7.32064	6.4041
											A_23_P13907	IGF1	7.44324	5.37634	12.7877	7.64526	4.6729	6.34662	15.4466	6.4041
											A_23_P13907	IGF1	7.44324	5.37634	12.7877	7.64526	5.93458	5.42446	14.202	6.4041
MGI:96449	immunoglobulin heavy chain 7 (heavy chain of IgE)	12		histamine secretion by mast cell	happens in mast cell		IDA		J:84007	Igh-7
MGI:96449	immunoglobulin heavy chain 7 (heavy chain of IgE)	12		positive regulation of type I hypersensitivity			IDA		J:19552 J:35057 J:39250 J:87227	Igh-7
MGI:96450	immunoglobulin heavy chain 8 (heavy chain of IgG3)	12		positive regulation of type IIa hypersensitivity			IDA		J:75709	Igh-8
MGI:96446	immunoglobulin heavy constant gamma 1 (G1m marker)	12		antibody-dependent cellular cytotoxicity			IDA		J:87128	Ighg1
MGI:96446	immunoglobulin heavy constant gamma 1 (G1m marker)	12		positive regulation of type I hypersensitivity			IDA		J:31133 J:87128 J:87227	Ighg1
MGI:96446	immunoglobulin heavy constant gamma 1 (G1m marker)	12		positive regulation of type IIa hypersensitivity			IDA		J:75709 J:87127	Ighg1
MGI:96443	immunoglobulin heavy constant gamma 2A	12		antibody-dependent cellular cytotoxicity			IDA		J:83995 J:87128	Ighg2a
MGI:96443	immunoglobulin heavy constant gamma 2A	12		positive regulation of type I hypersensitivity			IDA		J:83995 J:87227	Ighg2a
MGI:96443	immunoglobulin heavy constant gamma 2A	12		positive regulation of type IIa hypersensitivity			IDA		J:75709 J:83995 J:87127	Ighg2a
MGI:96445	immunoglobulin heavy constant gamma 2B	12		positive regulation of type I hypersensitivity			IDA		J:87128 J:87227	Ighg2b
MGI:96445	immunoglobulin heavy constant gamma 2B	12		positive regulation of type IIa hypersensitivity			IDA		J:75709	Ighg2b
MGI:96542	interleukin 1 alpha	2		connective tissue replacement involved in inflammatory response wound healing			IMP		J:107475	Il1a	A_23_P72096	IL1A	7.44324	12.957	12.7877	7.64526	4.6729	38.1882	7.32064	6.4041
MGI:96542	interleukin 1 alpha	2		fever generation			IEA	KW-0666	J:60000	Il1a	A_23_P72096	IL1A	7.44324	10.0538	12.7877	7.64526	4.6729	5.42446	7.32064	6.98047
MGI:96542	interleukin 1 alpha	2		inflammatory response			IBA	PTN002560644	J:265628	Il1a	A_23_P72096	IL1A	7.44324	5.69893	12.7877	7.64526	4.6729	5.42446	7.32064	10.1825
MGI:96542	interleukin 1 alpha	2		inflammatory response		PR:000045524	IDA		J:193599	Il1a	A_23_P72096	IL1A	7.44324	8.76344	12.7877	7.64526	4.6729	5.42446	7.32064	6.4041
											A_23_P72096	IL1A	7.44324	8.54839	12.7877	7.64526	4.6729	5.42446	7.32064	6.4041
											A_23_P72096	IL1A	7.44324	5.37634	12.7877	7.64526	4.6729	11.7168	12.5915	6.4041
											A_23_P72096	IL1A	7.44324	7.15054	12.7877	7.72171	4.6729	5.42446	7.32064	6.4041
											A_23_P72096	IL1A	7.44324	5.43011	12.7877	7.64526	4.6729	5.42446	7.32064	6.4041
											A_23_P72096	IL1A	7.44324	12.4194	12.7877	8.10398	33.9252	5.42446	7.32064	6.4041
											A_23_P72096	IL1A	41.1611	7.04301	12.7877	7.64526	4.6729	5.42446	7.32064	6.4041
MGI:96543	interleukin 1 beta	2		fever generation			IEA	KW-0666	J:60000	Il1b	A_23_P79518	IL1B	8.85746	59.6774	12.7877	47.0948	8.92523	44.4264	7.32064	32.5328
MGI:96543	interleukin 1 beta	2		inflammatory response			IBA	PTN002560644	J:265628	Il1b	A_23_P79518	IL1B	13.249	58.6021	12.7877	51.9113	6.35514	34.3911	7.32064	36.7595
MGI:96543	interleukin 1 beta	2		inflammatory response			ISO	P01584	J:164563	Il1b	A_23_P79518	IL1B	16.3751	61.2903	12.7877	43.3486	7.61682	32.9807	7.32064	28.7544
MGI:96543	interleukin 1 beta	2		positive regulation of fever generation			IDA		J:155398	Il1b	A_23_P79518	IL1B	16.5984	58.6021	12.7877	51.4526	10.7009	31.3534	7.32064	27.2174
MGI:96543	interleukin 1 beta	2		positive regulation of inflammatory response			ISO	P01584	J:164563	Il1b	A_23_P79518	IL1B	16.6729	57.5269	12.7877	43.6544	7.57009	28.8581	10.4685	24.8479
											A_23_P79518	IL1B	20.2456	54.3011	12.7877	51.4526	12.6168	33.9029	8.78477	28.6904
											A_23_P79518	IL1B	16.3007	52.5806	12.7877	35.0917	12.0093	35.693	7.32064	24.6558
											A_23_P79518	IL1B	14.3655	53.0645	19.821	52.5229	11.4486	28.6412	7.32064	22.2222
											A_23_P79518	IL1B	27.8377	52.6882	12.7877	43.8073	22.9439	38.9477	7.32064	27.2815
											A_23_P79518	IL1B	95.2735	55.914	18.2864	51.3761	12.2897	32.4925	7.32064	26.8972
MGI:1859325	interleukin 1 family, member 5 (delta)	2		inflammatory response			IBA	PTN002560644	J:265628	Il1f5	A_24_P68783	IL1F5	54.6334	77.957	73.7852	90.2141	15.6542	38.7307	7.32064	8.96574
MGI:1859325	interleukin 1 family, member 5 (delta)	2		inflammatory response to antigenic stimulus			IBA	PTN000008572	J:265628	Il1f5	A_23_P348028	IL1F6	7.44324	5.37634	12.7877	7.64526	4.6729	5.42446	7.32064	6.4041
MGI:1859324	interleukin 1 family, member 6	2		inflammatory response			IBA	PTN002560644	J:265628	Il1f6
MGI:1859324	interleukin 1 family, member 6	2		inflammatory response			TAS		J:61590	Il1f6
MGI:1859324	interleukin 1 family, member 6	2		inflammatory response to antigenic stimulus			IBA	PTN000008572	J:265628	Il1f6
MGI:1916927	interleukin 1 family, member 8	2		inflammatory response			IBA	PTN002560644	J:265628	Il1f8	A_23_P90925	IL1F8	7.44324	5.37634	12.7877	7.64526	4.6729	5.42446	7.32064	17.5472
MGI:1916927	interleukin 1 family, member 8	2		inflammatory response to antigenic stimulus			IBA	PTN000008572	J:265628	Il1f8
MGI:2449929	interleukin 1 family, member 9	2		inflammatory response			IBA	PTN002560644	J:265628	Il1f9	A_23_P17053	IL1F9	7.44324	7.7957	12.7877	8.02753	4.6729	5.42446	7.32064	6.4041
MGI:2449929	interleukin 1 family, member 9	2		inflammatory response to antigenic stimulus			IBA	PTN000008572	J:265628	Il1f9
MGI:2652548	interleukin 1 family, member 10	2		inflammatory response			IBA	PTN002560644	J:265628	Il1f10	A_23_P501713	IL1F10	17.5661	13.8172	20.844	14.9847	14.3925	18.6059	18.3016	8.9017
MGI:2652548	interleukin 1 family, member 10	2		inflammatory response to antigenic stimulus			IBA	PTN000008572	J:265628	Il1f10
MGI:96545	interleukin 1 receptor, type I	1		inflammatory response			IEA	KW-0395	J:60000	Il1r1	A_23_P51126	IL1RL1	7.44324	5.37634	12.7877	7.64526	4.6729	5.42446	7.32064	6.4041
MGI:96545	interleukin 1 receptor, type I	1		regulation of inflammatory response			IBA	PTN000223708	J:265628	Il1r1
MGI:96545	interleukin 1 receptor, type I	1		regulation of inflammatory response	regulates a function/process that has the participant liver		IMP	MGI:1861112	J:181354	Il1r1
MGI:96546	interleukin 1 receptor, type II	1		negative regulation of cytokine production involved in inflammatory response			IMP		J:193599	Il1r2	A_23_P56604	IL1RL2	15.9285	12.6344	12.9156	7.64526	13.8785	17.521	7.32064	10.1825
MGI:104975	interleukin 1 receptor accessory protein	16		inflammatory response			IEA	KW-0395	J:60000	Il1rap	A_23_P336554	IL1RAP	43.1708	88.7097	47.954	81.0398	48.1308	64.5511	49.7804	133.205
											A_23_P170857	IL1RAP	55.6755	78.4946	56.3938	70.107	38.6448	51.9121	50.9517	77.4896
MGI:98427	interleukin 1 receptor-like 1	1		positive regulation of inflammatory response			IMP		J:157197	Il1rl1	A_23_P51126	IL1RL1	7.44324	5.37634	12.7877	7.64526	4.6729	5.42446	7.32064	6.4041
MGI:1913107	interleukin 1 receptor-like 2	1		inflammatory response			IEA	KW-0395	J:60000	Il1rl2	A_23_P56604	IL1RL2	15.9285	12.6344	12.9156	7.64526	13.8785	17.521	7.32064	10.1825
MGI:1913107	interleukin 1 receptor-like 2	1		regulation of inflammatory response			IBA	PTN000223708	J:265628	Il1rl2
MGI:1913107	interleukin 1 receptor-like 2	1		regulation of inflammatory response			IMP	MGI:3762029	J:193548	Il1rl2
MGI:96547	interleukin 1 receptor antagonist	2		acute-phase response			ISO	P18510	J:164563	Il1rn	A_33_P3246833	IL1RN	2448.83	4236.56	2122.76	3814.99	1378.5	3656.09	1098.1	4540.51
MGI:96547	interleukin 1 receptor antagonist	2		fever generation			ISO	RGD:621159	J:155856	Il1rn	A_33_P3246829	IL1RN	63.4909	75.2688	81.5857	83.3333	43.3645	68.3482	34.407	80.0512
MGI:96547	interleukin 1 receptor antagonist	2		inflammatory response			IBA	PTN002560644	J:265628	Il1rn
MGI:96547	interleukin 1 receptor antagonist	2		inflammatory response to antigenic stimulus			IBA	PTN000008572	J:265628	Il1rn
MGI:96548	interleukin 2	3		negative regulation of inflammatory response	regulates a function/process that has the participant colon		IMP	MGI:1857191	J:15223 J:39981	Il2	A_23_P30122	IL2	7.44324	9.35484	12.7877	7.64526	4.6729	6.45511	7.32064	6.4041
											A_23_P30122	IL2	7.44324	5.37634	12.7877	7.64526	4.6729	7.54001	7.32064	6.4041
											A_23_P30122	IL2	7.44324	5.37634	12.7877	7.64526	4.6729	6.99756	7.32064	6.4041
											A_23_P30122	IL2	7.44324	5.37634	12.7877	7.64526	4.6729	6.67209	7.32064	6.4041
											A_23_P30122	IL2	7.44324	5.37634	12.7877	7.64526	4.6729	5.42446	7.32064	6.4041
											A_23_P30122	IL2	7.44324	5.37634	12.7877	7.64526	4.6729	5.42446	7.32064	6.4041
											A_23_P30122	IL2	7.44324	5.37634	12.7877	7.64526	4.6729	5.42446	7.32064	6.4041
											A_23_P30122	IL2	7.44324	5.37634	12.7877	7.64526	4.6729	5.42446	7.32064	6.4041
											A_23_P30122	IL2	7.44324	5.37634	12.7877	7.64526	4.6729	5.42446	7.32064	6.4041
											A_23_P30122	IL2	7.44324	5.37634	12.7877	7.64526	6.26168	5.42446	7.32064	6.4041
MGI:96549	interleukin 2 receptor, alpha chain	2		inflammatory response			IBA	PTN000060419	J:265628	Il2ra	A_23_P127288	IL2RA	7.44324	5.37634	12.7877	7.64526	4.6729	5.42446	7.32064	6.4041
MGI:96549	interleukin 2 receptor, alpha chain	2		inflammatory response to antigenic stimulus			ISO	RGD:2895	J:155856	Il2ra	A_24_P230563	IL2RA	32.2293	5.37634	897.698	7.64526	4.6729	5.42446	7.32064	6.4041
MGI:96549	interleukin 2 receptor, alpha chain	2		negative regulation of inflammatory response	regulates a function/process that has the participant colon		IMP	MGI:1857192	J:64279	Il2ra
MGI:96549	interleukin 2 receptor, alpha chain	2		negative regulation of inflammatory response			IMP	MGI:1857192	J:84826	Il2ra
MGI:96556	interleukin 4	11		negative regulation of acute inflammatory response			IBA	PTN002934025	J:265628	Il4	A_23_P213706	IL4	7.44324	13.9785	12.7877	9.25077	4.6729	10.6862	7.32064	6.4041
MGI:96556	interleukin 4	11		negative regulation of acute inflammatory response			ISO	RGD:2898	J:155856	Il4	A_23_P213706	IL4	7.44324	5.37634	14.8338	7.64526	4.6729	12.4763	7.32064	6.4041
MGI:96556	interleukin 4	11		negative regulation of chronic inflammatory response			IBA	PTN002934025	J:265628	Il4	A_23_P213706	IL4	7.44324	5.37634	12.7877	10.3211	4.6729	5.42446	7.32064	6.4041
MGI:96556	interleukin 4	11		negative regulation of chronic inflammatory response			ISO	RGD:2898	J:155856	Il4	A_23_P213706	IL4	7.44324	6.12903	12.7877	7.64526	4.6729	5.42446	7.32064	6.4041
MGI:96556	interleukin 4	11		negative regulation of inflammatory response			ISO	P05112	J:164563	Il4	A_23_P213706	IL4	7.44324	5.37634	12.7877	7.64526	4.6729	5.42446	7.32064	6.4041
MGI:96556	interleukin 4	11		neuroinflammatory response			ISO	RGD:2898	J:155856	Il4	A_23_P213706	IL4	7.44324	5.37634	12.7877	7.64526	4.6729	5.42446	7.32064	6.4041
MGI:96556	interleukin 4	11		regulation of inflammatory response			ISO	RGD:2898	J:155856	Il4	A_23_P213706	IL4	7.44324	5.37634	12.7877	7.64526	4.6729	5.42446	7.32064	6.4041
											A_23_P213706	IL4	7.44324	5.37634	12.7877	7.64526	4.6729	5.42446	7.32064	6.4041
											A_23_P213706	IL4	7.44324	5.37634	12.7877	7.64526	4.6729	5.42446	7.32064	6.4041
											A_23_P213706	IL4	7.44324	5.37634	12.7877	7.64526	4.6729	5.42446	8.34553	6.4041
MGI:105367	interleukin 4 receptor, alpha	7		production of molecular mediator involved in inflammatory response			IEA	IPR015319	J:72247	Il4ra=IL4R	A_33_P3349045	IL4R	45.776	53.1183	27.2378	54.893	60.2803	46.9758	28.1113	34.5181
											A_23_P129556	IL4R	6564.94	6774.19	6624.04	7110.09	5186.92	6183.89	5636.89	5379.45
MGI:96558	interleukin 5 receptor, alpha	6		inflammatory response to antigenic stimulus			IMP	MGI:2180501	J:103271	Il5ra	A_33_P3328254	IL5RA	7.44324	5.37634	12.7877	7.64526	4.6729	5.42446	7.32064	6.4041
MGI:96559	interleukin 6	5		acute-phase response			IEA	KW-0011	J:60000	Il6	A_23_P71037	IL6	7.44324	5.37634	12.7877	7.64526	4.6729	5.42446	7.32064	6.4041
MGI:96559	interleukin 6	5		inflammatory response			ISO	P05231	J:164563	Il6	A_23_P71037	IL6	7.44324	5.37634	12.7877	7.64526	4.6729	5.42446	7.32064	6.4041
MGI:96559	interleukin 6	5		positive regulation of acute inflammatory response			ISO	P05231	J:164563	Il6	A_23_P71037	IL6	7.44324	5.37634	12.7877	7.64526	4.6729	5.42446	7.32064	6.4041
MGI:96559	interleukin 6	5		positive regulation of cytokine production involved in inflammatory response			ISO	P05231	J:164563	Il6	A_23_P71037	IL6	7.44324	5.37634	12.7877	7.64526	4.6729	5.42446	7.32064	6.4041
											A_23_P71037	IL6	7.44324	5.37634	12.7877	7.64526	4.6729	5.42446	7.32064	6.4041
											A_23_P71037	IL6	7.44324	5.37634	12.7877	7.64526	4.6729	5.42446	7.32064	6.4041
											A_23_P71037	IL6	7.44324	5.37634	12.7877	7.64526	4.6729	5.42446	7.32064	6.4041
											A_23_P71037	IL6	7.44324	5.37634	12.7877	7.64526	4.6729	5.42446	7.32064	6.4041
											A_23_P71037	IL6	7.44324	5.37634	12.7877	7.64526	4.6729	5.42446	7.32064	6.4041
											A_23_P71037	IL6	7.44324	5.37634	12.7877	7.64526	4.6729	5.42446	7.32064	6.4041
MGI:96537	interleukin 10	1		negative regulation of chronic inflammatory response to antigenic stimulus	regulates a function/process that happens in joint		IMP	MGI:1857199	J:131892	Il10	A_23_P126735	IL10	7.44324	5.37634	12.7877	7.64526	4.6729	10.8489	8.12592	6.4041
MGI:96537	interleukin 10	1		negative regulation of inflammatory response	regulates a function/process that has the participant bone marrow macrophage		IMP		J:135247	Il10	A_23_P126735	IL10	7.44324	6.55914	12.7877	7.64526	4.6729	5.42446	7.32064	6.4041
MGI:96537	interleukin 10	1		negative regulation of inflammatory response			ISO	RGD:2886	J:155856	Il10	A_23_P126735	IL10	7.44324	5.37634	12.7877	7.64526	4.6729	5.42446	7.32064	6.4041
MGI:96537	interleukin 10	1		negative regulation of inflammatory response			ISO	P22301	J:164563	Il10	A_23_P126735	IL10	7.44324	5.37634	12.7877	7.64526	4.6729	5.42446	7.32064	6.4041
											A_23_P126735	IL10	7.44324	5.37634	12.7877	7.64526	4.6729	5.42446	7.32064	6.4041
											A_23_P126735	IL10	7.44324	5.37634	12.7877	7.64526	4.6729	5.42446	7.32064	6.4041
											A_23_P126735	IL10	7.44324	5.37634	12.7877	7.64526	4.6729	5.42446	7.32064	6.4041
											A_23_P126735	IL10	7.44324	5.37634	12.7877	7.64526	4.6729	5.42446	7.32064	6.4041
											A_23_P126735	IL10	7.44324	5.37634	12.7877	7.64526	4.6729	5.42446	7.32064	6.4041
											A_23_P126735	IL10	7.44324	5.37634	12.7877	7.64526	4.6729	5.42446	7.32064	6.4041
MGI:96540	interleukin 12b	11		negative regulation of inflammatory response to antigenic stimulus	regulates a function/process that has the participant colon		IMP		J:113450	Il12b	A_23_P7560	IL12B	7.44324	12.1505	12.7877	7.64526	4.71963	5.42446	7.32064	6.4041
MGI:96541	interleukin 13	11		inflammatory response			IMP	MGI:1931804	J:98708	Il13	A_23_P251031	IL13	10.495	10.5376	12.7877	7.64526	4.6729	18.8771	7.32064	17.7394
MGI:96541	interleukin 13	11		negative regulation of inflammatory response			ISO	P35225	J:164563	Il13
MGI:1270855	interleukin 16	7		positive regulation of inflammatory response			ISO	Q14005	J:164563	Il16	A_23_P61057	IL16	7.44324	5.37634	12.7877	7.64526	4.6729	7.70274	7.32064	6.4041
											A_24_P299423	IL16	7.44324	5.37634	12.7877	7.64526	4.6729	5.42446	7.32064	6.4041
											A_33_P3359683	IL16	105.694	79.0322	221.228	120.795	67.2897	74.3151	67.7892	58.5975
											A_24_P73599	IL16	7.51768	9.51613	81.4578	7.64526	14.3925	5.42446	7.90629	6.4041
MGI:107364	interleukin 17A	1		inflammatory response			IEA	IPR020440	J:72247	Il17a	A_23_P332820	IL17A	7.44324	6.1828	12.7877	7.64526	4.6729	5.42446	7.32064	6.4041
MGI:107364	interleukin 17A	1		inflammatory response			IEA	KW-0395	J:60000	Il17a
MGI:107364	interleukin 17A	1		positive regulation of cytokine production involved in inflammatory response			IDA		J:153850	Il17a
MGI:107364	interleukin 17A	1		positive regulation of cytokine production involved in inflammatory response			IGI	MGI:107399 MGI:2159336	J:134412	Il17a
MGI:107364	interleukin 17A	1		positive regulation of cytokine production involved in inflammatory response			ISO	Q16552	J:164563	Il17a
MGI:1928397	interleukin 17B	18		inflammatory response			IEA	IPR020440	J:72247	Il17b	A_23_P167479	IL17B	7.44324	5.37634	12.7877	7.64526	4.6729	5.42446	7.32064	6.4041
MGI:1928397	interleukin 17B	18		positive regulation of cytokine production involved in inflammatory response			IDA		J:153850	Il17b
MGI:2446486	interleukin 17C	8		inflammatory response			IEA	IPR020440	J:72247	Il17c	A_33_P3339625	IL17C	28.061	69.8925	32.2251	79.5107	12.9439	50.3933	14.7877	44.6366
MGI:2446486	interleukin 17C	8		inflammatory response			IEA	KW-0395	J:60000	Il17c
MGI:2446486	interleukin 17C	8		positive regulation of cytokine production involved in inflammatory response			IDA		J:153850	Il17c
MGI:2446510	interleukin 17D	14		inflammatory response			ISO	Q8TAD2	J:164563	Il17d	A_23_P345692	IL17D	115.37	63.9785	77.4936	62.9205	200	110.117	67.2767	56.164
MGI:2446510	interleukin 17D	14		positive regulation of cytokine production involved in inflammatory response			ISO	Q8TAD2	J:164563	Il17d
MGI:2676631	interleukin 17F	1		inflammatory response			IEA	IPR020440	J:72247	Il17f	A_23_P167882	IL17F	7.44324	5.37634	12.7877	7.64526	4.6729	5.5872	7.32064	6.4041
MGI:2676631	interleukin 17F	1		inflammatory response			IEA	KW-0395	J:60000	Il17f
MGI:2676631	interleukin 17F	1		positive regulation of cytokine production involved in inflammatory response			IDA		J:134412 J:153850	Il17f
MGI:2676631	interleukin 17F	1		positive regulation of cytokine production involved in inflammatory response			IGI	MGI:107399	J:134412	Il17f	A_33_P3224809	IL17RA	759.211	1231.18	705.882	1253.82	621.495	1030.65	677.159	1005.44
MGI:107399	interleukin 17 receptor A	6		inflammatory response			IEA	KW-0395	J:60000	Il17ra	A_23_P17706	IL17RA	110.16	236.021	92.711	214.832	192.991	173.04	101.757	144.733
MGI:107399	interleukin 17 receptor A	6		positive regulation of cytokine production involved in inflammatory response			IGI	MGI:107364 MGI:2676631	J:134412	Il17ra	A_33_P3540143	IL17RA	17.1195	25.1075	12.7877	39.4495	24.2523	21.9148	27.3792	11.5274
MGI:107399	interleukin 17 receptor A	6		positive regulation of inflammatory response			IMP	MGI:2450882	J:139080	Il17ra
MGI:1355292	interleukin 17 receptor B	14		positive regulation of inflammatory response			IMP	MGI:3809835	J:139080	Il17rb	A_24_P157370	IL17RB	59.3227	39.3011	45.9079	28.6697	115.421	68.3482	92.9722	78.7704
MGI:2159336	interleukin 17 receptor C	6		inflammatory response			IEA	KW-0395	J:60000	Il17rc	A_23_P166775	IL17RC	139.189	149.462	163.683	216.361	77.5701	82.4518	64.3484	36.4393
MGI:2159336	interleukin 17 receptor C	6		positive regulation of cytokine production involved in inflammatory response			IGI	MGI:107364	J:134412	Il17rc
MGI:1889371	interleukin 17 receptor E	6		inflammatory response			IEA	KW-0395	J:60000	Il17re	A_23_P500206	IL17RE	123.558	133.333	139.386	169.725	118.692	158.394	121.523	45.7253
MGI:107936	interleukin 18	9		inflammatory response	has the participant skin		IGI	MGI:96698	J:200244	Il18	A_23_P104798	IL18	47.1157	59.1398	25.7033	52.9052	108.411	98.7252	92.2401	104.387
MGI:107936	interleukin 18	9		inflammatory response			ISO	Q14116	J:164563	Il18	A_23_P104798	IL18	50.093	58.6021	37.0844	50.6881	111.682	97.0979	90.0439	113.353
											A_23_P104798	IL18	49.572	57.5269	31.4578	37.6147	105.14	90.5885	95.9004	122.959
											A_23_P104798	IL18	50.5396	53.0107	37.8517	50.5352	105.607	99.8101	90.0439	106.308
											A_23_P104798	IL18	52.6982	57.5269	25.7033	45.3364	109.813	85.7065	79.0629	101.825
											A_23_P104798	IL18	45.8504	62.9032	35.2941	41.208	111.215	99.8101	90.0439	102.466
											A_23_P104798	IL18	55.4522	56.9892	39.8977	35.0917	106.075	90.5885	94.4363	117.835
											A_23_P104798	IL18	39.4492	61.2903	37.7238	37.5382	100	85.1641	87.8477	83.2533
											A_23_P104798	IL18	52.2516	53.172	29.6675	54.4343	136.448	103.065	87.8477	97.3423
											A_23_P104798	IL18	36.4719	60.7527	48.8491	41.896	116.822	101.98	100.293	83.2533
MGI:105383	interleukin 18 receptor 1	1		inflammatory response			IEA	KW-0395	J:60000	Il18r1	A_24_P208567	IL18R1	10.7927	6.50538	12.7877	9.25077	4.6729	5.42446	7.32064	6.4041
											A_33_P3251876	IL18R1	7.44324	5.37634	12.7877	7.64526	4.6729	5.42446	7.32064	6.4041
											A_33_P3211666	IL18R1	39.5236	20.4839	38.1074	33.6391	6.58878	7.32303	10.7613	6.72431
MGI:1338888	interleukin 18 receptor accessory protein	1		inflammatory response			IEA	KW-0395	J:60000	Il18rap	A_33_P3221960	IL18RAP	40.1935	80.6452	38.3632	75.6881	52.3364	73.2303	35.0659	81.3321
											A_23_P28334	IL18RAP	13.77	5.37634	12.7877	7.64526	4.6729	5.42446	7.32064	6.4041
MGI:2143266	interleukin 20 receptor beta	9		inflammatory response to antigenic stimulus	has the participant T cell		IMP	MGI:3830304	J:143497	Il20rb	A_23_P91850	IL20RB	303.684	288.71	305.627	356.269	290.654	395.444	234.261	391.931
MGI:2143266	interleukin 20 receptor beta	9		negative regulation of type IV hypersensitivity	regulates a function/process that has the participant T cell		IMP	MGI:3830304	J:143497	Il20rb
MGI:1355307	interleukin 22	10		negative regulation of inflammatory response	regulates a function/process that has the participant colon		IMP	MGI:3761615	J:189217	Il22	A_23_P427516	IL22	7.44324	5.37634	41.0486	7.64526	4.6729	5.42446	7.32064	6.4041
MGI:2665114	interleukin 22 receptor, alpha 2	10		negative regulation of inflammatory response			IMP	MGI:5446694	J:189217	Il22ra2	A_23_P168288	IL22RA2	7.44324	5.37634	12.7877	7.64526	4.6729	5.42446	7.32064	6.4041
MGI:1932410	interleukin 23, alpha subunit p19	10		inflammatory response			IEA	KW-0395	J:60000	Il23a	A_33_P3422124	IL22RA2	7.44324	5.37634	12.7877	7.64526	4.6729	5.42446	7.32064	6.4041
MGI:2181693	interleukin 23 receptor	6		inflammatory response			IEA	KW-0395	J:60000	Il23r	A_23_P76078	IL23A	375.884	1430.11	400.256	1314.98	196.262	1426.63	97.3646	1351.27
MGI:2155888	interleukin 25	14		inflammatory response			IDA		J:79437 J:139080	Il25	A_23_P425197	IL23R	7.44324	5.37634	12.7877	7.64526	4.6729	5.42446	7.32064	6.4041
MGI:2155888	interleukin 25	14		inflammatory response			IMP		J:72821	Il25	A_23_P117437	IL25	7.44324	5.37634	12.7877	7.64526	4.6729	5.42446	7.32064	6.4041
MGI:2155888	interleukin 25	14		inflammatory response			ISO	RGD:1561632	J:155856	Il25	A_23_P117437	IL25	7.44324	5.37634	12.7877	7.64526	4.6729	5.42446	7.32064	6.4041
MGI:2155888	interleukin 25	14		inflammatory response to antigenic stimulus			ISO	RGD:1561632	J:155856	Il25	A_23_P117437	IL25	7.44324	5.37634	12.7877	7.64526	4.6729	5.42446	7.32064	6.4041
											A_23_P117437	IL25	7.44324	5.37634	12.7877	7.64526	4.6729	5.42446	7.32064	6.4041
											A_23_P117437	IL25	7.44324	5.37634	12.7877	7.64526	4.6729	5.42446	7.32064	6.4041
											A_23_P117437	IL25	7.44324	5.37634	12.7877	7.64526	4.6729	5.42446	7.32064	6.4041
											A_23_P117437	IL25	7.44324	5.37634	12.7877	7.64526	4.6729	5.42446	7.32064	6.4041
											A_23_P117437	IL25	7.44324	5.37634	12.7877	7.64526	4.6729	5.42446	7.32064	6.4041
											A_23_P117437	IL25	7.44324	5.37634	12.7877	7.64526	6.16822	5.42446	7.32064	6.4041
											A_23_P117437	IL25	7.44324	5.37634	12.7877	7.64526	10.0935	5.42446	7.32064	6.4041
MGI:2384409	interleukin 27	7		inflammatory response			IEA	KW-0395	J:60000	Il27	A_33_P3284933	IL27	12.1325	23.0645	31.3299	17.5076	8.5514	13.1272	15.6662	11.9116
MGI:2180511	interleukin 31 receptor A	13		acute inflammatory response to antigenic stimulus	happens in intestine		IMP	MGI:3717594	J:148242	Il31ra	A_33_P3691168	IL31RA	7.44324	5.37634	12.7877	7.64526	4.6729	5.42446	7.32064	6.4041
MGI:1924375	interleukin 33	19		positive regulation of inflammatory response			IBA	PTN000473807	J:265628	Il33	A_23_P31945	IL33	7.44324	5.37634	12.7877	7.64526	4.6729	5.42446	7.32064	9.60615
MGI:1924375	interleukin 33	19		positive regulation of inflammatory response			IDA		J:157197	Il33	A_23_P100386	IL34	8.9319	8.11828	12.7877	15.1376	4.6729	13.6154	7.32064	10.4387
MGI:1923777	interleukin 34	8		inflammatory response			IEA	KW-0395	J:60000	Il34	A_23_P100386	IL34	7.44324	14.3548	12.7877	12.6147	5.37383	7.97396	7.32064	9.28595
											A_23_P100386	IL34	7.44324	14.8925	12.7877	7.64526	5.84112	15.6767	9.73646	6.4041
											A_23_P100386	IL34	7.44324	7.74194	12.7877	7.64526	4.6729	9.70979	7.32064	10.1825
											A_23_P100386	IL34	7.44324	9.19355	12.7877	12.0795	7.1028	8.67914	7.32064	6.4041
											A_23_P100386	IL34	7.44324	12.957	12.7877	7.64526	4.6729	5.80418	7.32064	6.4041
											A_23_P100386	IL34	7.44324	10.4301	12.7877	7.64526	4.6729	6.72634	7.32064	6.46814
											A_23_P100386	IL34	7.44324	8.87097	12.7877	10.2447	6.68224	5.42446	7.32064	6.4041
											A_23_P100386	IL34	7.44324	10.3226	12.7877	7.64526	4.6729	5.42446	11.4934	6.4041
											A_23_P100386	IL34	13.1745	10.5376	12.7877	7.64526	4.6729	5.74993	7.32064	6.4041
MGI:96573	insulin II	7		acute-phase response			ISO	P01308	J:164563	Ins2	A_23_P1981	INS	7.44324	7.41935	12.9156	7.64526	4.6729	5.42446	8.27233	38.5527
MGI:96573	insulin II	7		negative regulation of acute inflammatory response			ISO	P01308	J:164563	Ins2
MGI:96573	insulin II	7		negative regulation of respiratory burst involved in inflammatory response			ISO	P01308	J:164563	Ins2
MGI:2429603	interleukin-1 receptor-associated kinase 2	6		inflammatory response			IEA	IPR033611	J:72247	Irak2	A_33_P3352970	IRAK2	466.691	623.656	249.361	500	437.383	558.72	194.729	564.842
MGI:1859179	interferon regulatory factor 3	7		regulation of inflammatory response			IGI	MGI:1328317	J:239522	Irf3	A_33_P3327333	IRF3	818.757	908.602	583.12	1001.53	686.916	813.67	443.631	394.493
											A_23_P27677	IRF3	960.179	967.742	1089.51	1169.72	897.196	927.583	616.398	524.496
MGI:1350924	interferon regulatory factor 5	6		inflammatory response			IEA	KW-0395	J:60000	Irf5	A_23_P500271	IRF5	1235.58	2043.01	1218.67	2079.51	1584.11	1746.68	1325.04	1870
MGI:101791	ISL1 transcription factor, LIM/homeodomain	13		negative regulation of inflammatory response			IMP		J:187645	Isl1	A_23_P81529	ISL1	329.736	356.989	423.274	396.025	235.981	245.186	293.558	229.907
MGI:96600	integrin alpha 2	13		positive regulation of inflammatory response			ISO	RGD:621632	J:155856	Itga2	A_32_P178800	ITGA2	77.4098	136.559	97.3146	122.324	52.8037	169.243	60.3221	71.0855
MGI:96607	integrin alpha M	7		leukocyte migration involved in inflammatory response			IMP	MGI:1931533	J:198197	Itgam	A_23_P124108	ITGAM	16.5984	36.7204	12.7877	27.5229	19.0187	44.3179	7.32064	27.8578
											A_23_P124108	ITGAM	19.278	32.1505	17.3913	22.8593	16.6822	40.6835	9.80966	55.0753
											A_23_P124108	ITGAM	15.0354	44.6237	22.7621	29.052	16.5421	42.3651	7.32064	29.5869
											A_23_P124108	ITGAM	18.4592	29.7312	20.4604	28.3639	14.8131	48.8202	9.66325	26.9613
											A_23_P124108	ITGAM	20.0223	31.7742	12.7877	34.5566	15.7944	37.9712	14.8609	28.7544
											A_23_P124108	ITGAM	12.5047	31.5054	24.4245	35.3976	15.2336	37.9712	9.88287	25.1681
											A_23_P124108	ITGAM	21.1388	30.8064	17.0077	25.4587	16.8224	41.2802	10.6881	27.4736
											A_23_P124108	ITGAM	18.0127	32.7957	23.5294	24.0061	16.4019	42.5278	8.63836	26.3849
											A_23_P124108	ITGAM	20.6922	29.1935	15.8568	35.6269	27.8505	42.2566	12.5915	26.7691
											A_23_P124108	ITGAM	60.9602	36.3978	30.6905	28.8991	14.6729	40.3038	18.1552	24.4637
MGI:96608	integrin alpha V	2		inflammatory response			TAS		J:175331	Itgav	A_23_P50907	ITGAV	1079.27	2892.47	676.47	2285.93	1588.78	2945.48	959.004	2170.99
											A_23_P50907	ITGAV	1094.16	2827.96	707.161	2339.45	1551.4	2712.23	1002.93	2420.75
											A_23_P50907	ITGAV	997.395	2629.03	650.895	2247.71	1584.11	2500.68	900.439	2190.2
											A_23_P50907	ITGAV	1071.83	2930.11	643.222	2125.38	1626.17	2565.77	973.645	2203.01
											A_23_P50907	ITGAV	1004.84	2591.4	643.222	2370.03	1677.57	2582.05	915.08	2017.29
											A_23_P50907	ITGAV	1049.5	2752.69	666.24	2347.09	1761.68	2858.69	1017.57	2151.78
											A_23_P50907	ITGAV	975.065	2698.92	616.368	2278.29	1714.95	2571.2	1032.21	2138.97
											A_23_P50907	ITGAV	1034.61	2591.4	621.483	2194.19	1658.88	2652.56	973.645	2062.12
											A_23_P50907	ITGAV	1027.17	2763.44	740.409	2370.03	1672.9	2484.4	1017.57	2183.8
											A_23_P50907	ITGAV	1034.61	2725.81	691.816	2186.54	1761.68	2511.53	871.157	2055.72
MGI:96610	integrin beta 1 (fibronectin receptor beta)	8		reactive gliosis	happens in brain gray matter,is upstream of regulation of spontaneous synaptic transmission,is upstream of regulation of inward rectifier potassium channel activity|happens in brain gray matter,is upstream of regulation of spontaneous synaptic transmission,is upstream of positive regulation of glutamate uptake involved in transmission of nerve impulse		IMP		J:219851	Itgb1	A_23_P104199	ITGB1	588.016	1000	374.68	863.914	616.822	737.727	489.751	1133.53
											A_23_P104199	ITGB1	567.175	1000	392.583	863.914	612.149	699.756	521.962	1178.35
											A_23_P104199	ITGB1	555.266	924.731	390.026	772.171	602.804	754.001	515.373	1146.33
											A_23_P104199	ITGB1	582.806	1016.13	395.141	902.14	691.589	754.001	527.818	1152.74
											A_23_P104199	ITGB1	556.01	967.742	368.286	795.107	649.533	699.756	517.569	1107.91
											A_23_P104199	ITGB1	564.198	935.484	372.123	772.171	626.168	716.03	502.196	1069.48
											A_23_P104199	ITGB1	554.522	876.344	398.977	818.043	616.822	786.547	555.637	1095.1
											A_23_P104199	ITGB1	601.414	897.849	419.437	986.239	668.224	688.907	550.512	1178.35
											A_23_P104199	ITGB1	570.152	881.721	401.534	795.107	672.897	721.454	525.622	1152.74
											A_23_P104199	ITGB1	568.664	903.226	405.371	787.462	668.224	699.756	516.105	1139.93
MGI:96611	integrin beta 2	10		leukocyte migration involved in inflammatory response			ISO	RGD:1305581	J:155856	Itgb2	A_23_P329573	ITGB2	7.44324	20.1613	12.7877	75.5352	4.6729	7.75698	15.5198	6.4041
											A_23_P329573	ITGB2	9.45292	16.4516	16.1125	18.2722	5.14019	9.6013	7.32064	24.1435
											A_23_P329573	ITGB2	7.44324	13.5484	12.7877	25.2294	4.6729	5.42446	7.32064	6.59622
											A_23_P329573	ITGB2	7.44324	13.6022	12.7877	21.5596	4.6729	5.42446	7.32064	6.4041
											A_23_P329573	ITGB2	7.44324	13.4946	12.7877	20.3364	4.6729	5.42446	7.32064	7.62088
											A_23_P329573	ITGB2	7.44324	14.6774	12.7877	19.7248	4.6729	5.42446	7.32064	6.4041
											A_23_P329573	ITGB2	7.44324	13.871	12.7877	15.367	4.6729	5.42446	7.32064	7.17259
											A_23_P329573	ITGB2	7.44324	15.1613	12.7877	13.4557	4.6729	5.42446	7.32064	6.4041
											A_23_P329573	ITGB2	7.44324	15.8065	12.7877	12.844	7.05607	5.42446	7.32064	6.4041
											A_23_P329573	ITGB2	7.44324	13.6559	12.7877	7.64526	4.6729	5.42446	7.32064	6.4041
											A_23_P430411	ITGB2	7.44324	5.37634	12.7877	7.64526	4.6729	5.42446	7.32064	6.4041
MGI:1277979	integrin beta 2-like	16		inflammatory response			IEA	KW-0395	J:60000	Itgb2l
MGI:96615	integrin beta 6	2		inflammatory response			IMP	MGI:1926484	J:100142	Itgb6	A_23_P154217	ITGB6	174.916	60.215	204.604	59.633	80.3738	76.4849	183.016	105.027
MGI:109536	inter alpha-trypsin inhibitor, heavy chain 4	14		acute-phase response			IEA	KW-0011	J:60000	Itih4	A_23_P109881	ITIH4	40.6401	60.215	55.8824	81.0398	22.6168	37.5915	25.6222	21.7099
MGI:96629	Janus kinase 2	19		positive regulation of inflammatory response			ISO	RGD:2939	J:155856	Jak2	A_33_P3878772	JAK2	83.3643	92.4731	77.1099	80.2752	41.729	73.7727	48.1698	114.633
MGI:96629	Janus kinase 2	19		regulation of inflammatory response			ISO	O60674	J:164563	Jak2
MGI:1933825	junction adhesion molecule 3	9		leukocyte migration involved in inflammatory response	happens in lung alveolus,results in the movement of leukocyte		IMP		J:99020	Jam3	A_24_P86993	JAM3	7.44324	5.37634	12.7877	7.64526	4.6729	5.42446	7.32064	6.4041
MGI:1934754	lysyl-tRNA synthetase	8		positive regulation of cytokine production involved in inflammatory response			ISO	Q15046	J:164563	Kars	A_33_P3449417	KARS	3810.94	3543.01	3618.92	3509.17	4149.53	5223.76	5541.73	5731.67
MGI:2448492	KDM1 lysine (K)-specific demethylase 6B	11		inflammatory response			IEA	KW-0395	J:60000	Kdm6b	A_24_P942630	KDM6B	13.0257	19.8925	12.7877	15.4434	12.4766	34.3911	9.44363	24.5277
MGI:96677	KIT proto-oncogene receptor tyrosine kinase	5		inflammatory response			IMP		J:136704	Kit	A_23_P110253	KIT	7.44324	10.3763	12.7877	7.64526	4.6729	12.1508	7.32064	6.4041
											A_23_P110253	KIT	7.44324	5.37634	12.7877	7.64526	4.6729	5.42446	7.32064	6.4041
											A_23_P110253	KIT	7.44324	5.37634	12.7877	7.64526	4.6729	5.42446	7.32064	6.4041
											A_23_P110253	KIT	7.44324	5.37634	12.7877	7.64526	4.6729	5.42446	7.32064	6.4041
											A_23_P110253	KIT	7.44324	5.37634	12.7877	7.64526	4.6729	5.42446	7.32064	6.4041
											A_23_P110253	KIT	7.44324	5.37634	12.7877	7.64526	4.6729	5.42446	7.32064	6.4041
											A_23_P110253	KIT	7.44324	5.37634	12.7877	7.64526	4.6729	5.42446	7.32064	6.4041
											A_23_P110253	KIT	7.44324	5.37634	12.7877	7.64526	4.6729	5.42446	7.32064	6.4041
											A_23_P110253	KIT	7.44324	5.37634	12.7877	7.64526	4.6729	5.42446	7.32064	6.4041
											A_23_P110253	KIT	7.44324	5.37634	12.7877	7.64526	4.6729	5.42446	7.32064	6.4041
											A_33_P3303245	KIT	7.44324	5.37634	12.7877	7.64526	4.6729	5.42446	7.32064	6.4041
											A_33_P3407034	KIT	7.44324	5.37634	12.7877	7.64526	4.6729	5.42446	7.32064	6.4041
MGI:1101771	klotho	5		acute inflammatory response			ISO	RGD:620396	J:155856	Kl	A_23_P503064	KL	7.44324	5.37634	12.7877	8.79205	4.6729	5.42446	7.32064	6.4041
MGI:892019	kallikrein 1-related peptidase b1	7		tissue kallikrein-kinin cascade			IMP	MGI:3513115	J:67868 J:115590	Klk1b1
MGI:102849	kallikrein B, plasma 1	8		inflammatory response			IEA	KW-0395	J:60000	Klkb1	A_23_P252236	KLKB1	7.44324	5.37634	12.7877	7.64526	4.6729	5.42446	11.1274	6.4041
MGI:2685002	killer cell lectin-like receptor subfamily H, member 1	6		positive regulation of cytokine production involved in inflammatory response			IBA	PTN000514167	J:265628	Klrh1
MGI:1097705	kininogen 1	16		inflammatory response			IEA	KW-0395	J:60000	Kng1	A_23_P212258	KNG1	7.44324	10.6989	12.7877	17.4312	8.03738	13.5069	10.0293	6.4041
MGI:1100836	karyopherin (importin) alpha 6	4		positive regulation of cytokine production involved in inflammatory response	happens in lung		IMP	MGI:3856636	J:241220	Kpna6	A_24_P128563	KPNA6	500.186	517.204	406.65	609.327	467.289	466.504	499.268	465.578
MGI:96698	keratin 1	15		negative regulation of inflammatory response	regulates a function/process that has the participant skin		IGI	MGI:107936	J:200244	Krt1	A_33_P3379396	KRT1	7.44324	5.37634	12.7877	8.7156	4.6729	5.42446	7.32064	6.4041
MGI:96698	keratin 1	15		negative regulation of inflammatory response	regulates a function/process that has the participant skin		IMP	MGI:5495252	J:200244	Krt1
MGI:96690	keratin 16	11		inflammatory response			IMP		J:202957	Krt16	A_23_P38537	KRT16	7.44324	14.4624	12.7877	13.3028	4.6729	6.50936	7.83309	10.2466
MGI:2445077	laccase domain containing 1	14		inflammatory response			IEA	KW-0395	J:60000	Lacc1
MGI:2445077	laccase domain containing 1	14		regulation of inflammatory response			IMP		J:270035	Lacc1
MGI:1342293	linker for activation of T cells	7		inflammatory response			IBA	PTN000400392	J:265628	Lat	A_23_P44112	LAT	1280.24	1860.22	1355.5	1811.93	1523.36	2587.47	1222.55	2977.91
MGI:1342293	linker for activation of T cells	7		inflammatory response	has the participant T cell		IMP		J:100686	Lat
MGI:1098776	lipopolysaccharide binding protein	2		acute-phase response			IBA	PTN000053220	J:265628	Lbp	A_23_P143178	LBP	7.44324	5.37634	12.7877	7.64526	4.6729	5.42446	7.32064	6.4041
MGI:1098776	lipopolysaccharide binding protein	2		acute-phase response			IMP		J:139341	Lbp
MGI:1098776	lipopolysaccharide binding protein	2		leukocyte chemotaxis involved in inflammatory response	happens in peritoneal cavity		IMP	MGI:1857975	J:123792	Lbp
MGI:1098776	lipopolysaccharide binding protein	2		positive regulation of respiratory burst involved in inflammatory response			IMP		J:43514	Lbp
MGI:96765	low density lipoprotein receptor	9		negative regulation of astrocyte activation	happens in cerebral cortex		IGI	P05067 P49768	J:155809	Ldlr	A_24_P117029	LDLR	4882.77	5118.28	3375.96	4564.22	4528.04	4854.9	3682.28	5219.34
MGI:96765	low density lipoprotein receptor	9		negative regulation of microglial cell activation	regulates a function/process that happens in cerebral cortex|regulates a function/process that happens in hippocampal formation		IGI	P05067 P49768	J:155809	Ldlr
MGI:96765	low density lipoprotein receptor	9		positive regulation of inflammatory response	happens in aortic endothelial cell		IGI	URS0000329B12_10090	J:223623	Ldlr
MGI:104663	leptin	6		regulation of cytokine production involved in inflammatory response			ISO	P41159	J:164563	Lep	A_24_P397817	LEP	7.44324	5.37634	12.7877	7.64526	4.6729	5.5872	7.32064	6.4041
											A_24_P397817	LEP	7.44324	5.37634	12.7877	7.64526	4.6729	5.42446	7.32064	6.4041
											A_24_P397817	LEP	7.44324	5.37634	12.7877	7.64526	4.6729	5.42446	7.32064	6.4041
											A_24_P397817	LEP	7.44324	5.37634	12.7877	7.64526	4.6729	5.42446	7.32064	6.4041
											A_24_P397817	LEP	7.44324	5.37634	12.7877	7.64526	4.6729	5.42446	7.32064	6.4041
											A_24_P397817	LEP	7.44324	5.37634	12.7877	7.64526	4.6729	5.42446	7.32064	6.4041
											A_24_P397817	LEP	7.44324	5.37634	12.7877	7.64526	4.6729	5.42446	7.32064	6.4041
											A_24_P397817	LEP	7.44324	5.37634	12.7877	7.64526	4.6729	5.42446	8.78477	6.4041
											A_24_P397817	LEP	7.44324	5.37634	12.7877	7.64526	4.6729	5.5872	9.15081	6.4041
											A_24_P397817	LEP	16.3007	5.37634	12.7877	7.64526	4.6729	5.42446	7.32064	6.4041
MGI:109496	lectin, galactose binding, soluble 9	11		negative regulation of inflammatory response	happens in colon		IMP		J:224716	Lgals9	A_23_P116557	LGALS9	1079.27	1059.14	675.192	1154.43	192.991	161.107	144.949	212.616
											A_33_P3420416	LGALS9	357.276	345.161	319.693	358.563	109.813	105.235	73.9385	101.825
MGI:1934604	lipoic acid synthetase	5		inflammatory response			IMP	MGI:3604218	J:143405	Lias	A_23_P254081	LIAS	166.729	149.462	166.24	173.547	180.841	199.62	256.222	194.685
MGI:3647196	leukocyte immunoglobulin-like receptor, subfamily A (with TM domain), member 5	7		positive regulation of inflammatory response			ISO	A6NI73	J:164563	Lilra5	A_24_P370172	LILRA5	7.44324	5.37634	12.7877	7.64526	4.6729	5.42446	7.32064	6.4041
MGI:102701	leukocyte immunoglobulin-like receptor, subfamily B, member 4A	10		inflammatory response			IMP	MGI:2386122	J:129969	Lilrb4a
MGI:102701	leukocyte immunoglobulin-like receptor, subfamily B, member 4A	10		inflammatory response to antigenic stimulus			IMP	MGI:2653049	J:159431	Lilrb4a
MGI:96789	lysosomal acid lipase A	19		inflammatory response	has the participant lung		IMP	MGI:2451080	J:101217	Lipa	A_23_P97860	LIPA	1265.35	2688.17	842.711	2224.77	1341.12	1757.53	1163.98	2100.55
MGI:1337004	lysyl oxidase-like 3	6		inflammatory response			IBA	PTN001456241	J:265628	Loxl3	A_24_P88763	LOXL3	78.1541	65.5914	41.5601	73.7003	130.841	77.0274	33.5285	39.7054
MGI:1337004	lysyl oxidase-like 3	6		inflammatory response			IMP		J:239159	Loxl3	A_23_P39799	LOXL3	8.41087	6.88172	12.7877	7.64526	7.1028	7.70274	9.95608	9.54211
MGI:1315211	lysophosphatidylcholine acyltransferase 3	6		negative regulation of inflammatory response			IMP		J:206173	Lpcat3	A_33_P3295283	LPCAT3	8634.16	7849.46	9501.27	8562.69	6915.89	5804.18	9150.8	7300.68
MGI:96820	lipoprotein lipase	8		positive regulation of inflammatory response	regulates a function/process that happens in macrophage,happens in macrophage		IGI	P11152	J:271688	Lpl	A_23_P146233	LPL	7.44324	5.37634	12.7877	7.64526	4.6729	5.42446	7.32064	6.4041
MGI:2144814	leucine rich repeat and fibronectin type III domain containing 5	12		negative regulation of inflammatory response			ISO	Q96NI6	J:164563	Lrfn5	A_23_P163195	LRFN5	7.44324	5.37634	12.7877	7.64526	5.74766	6.67209	7.32064	6.4041
MGI:2140219	leucine rich repeat containing 19	4		regulation of inflammatory response			IMP		J:271350	Lrrc19	A_23_P364625	LRRC19	12.5047	5.53764	12.7877	9.09786	5.60748	26.2544	7.83309	6.4041
MGI:1913975	leucine-rich repeat kinase 2	15		positive regulation of microglial cell activation			ISO	RGD:1561168	J:155856	Lrrk2	A_33_P3389872	LRRK2	7.44324	5.37634	12.7877	7.64526	4.6729	5.42446	7.32064	6.4041
											A_33_P3369058	LRRK2	7.44324	5.37634	12.7877	7.64526	4.6729	5.42446	13.2504	6.4041
MGI:104797	lymphotoxin A	17		inflammatory response			TAS		J:4753 J:17976 J:39746 J:47428 J:56996	Lta	A_23_P156683	LTA	7.44324	5.37634	12.7877	7.64526	4.6729	5.42446	7.32064	6.4041
MGI:104797	lymphotoxin A	17		positive regulation of chronic inflammatory response to antigenic stimulus	regulates a function/process that has the participant limb		IGI	MGI:104798	J:115034	Lta
MGI:1309472	leukotriene B4 receptor 1	14		inflammatory response			IBA	PTN001201185	J:265628	Ltb4r1=LTB4R	A_23_P151791	LTB4R	30.5173	62.9032	43.0946	61.7737	53.7383	85.7065	18.082	20.9414
MGI:1888501	leukotriene B4 receptor 2	14		inflammatory response			IBA	PTN001201185	J:265628	Ltb4r2	A_23_P163173	LTB4R2	73.5393	61.8279	123.274	71.9419	52.3364	65.0935	34.6266	35.863
MGI:107633	latexin	3		inflammatory response			IEA	KW-0395	J:60000	Lxn	A_33_P3234697	LXN	952.735	1440.86	854.22	1269.11	1299.07	1122.86	1478.77	1312.84
MGI:1321404	lymphocyte antigen 86	13		inflammatory response			IEA	KW-0395	J:60000	Ly86	A_23_P70688	LY86	53.0703	45.3226	76.2148	44.6483	28.4579	40.4123	39.6047	38.3606
MGI:1341909	lymphocyte antigen 96	1		inflammatory response			IEA	KW-0395	J:60000	Ly96	A_23_P147431	LYN	107.927	179.032	88.7468	191.896	117.757	154.597	128.111	242.715
MGI:96892	LYN proto-oncogene, Src family tyrosine kinase	4		histamine secretion by mast cell			ISO	RGD:621017	J:155856	Lyn	A_23_P147431	LYN	116.859	175.269	87.7238	178.899	127.57	155.682	126.647	252.962
MGI:96892	LYN proto-oncogene, Src family tyrosine kinase	4		inflammatory response			IEA	KW-0395	J:60000	Lyn	A_23_P147431	LYN	118.348	153.226	79.4118	214.832	124.299	158.937	134.7	231.828
MGI:96892	LYN proto-oncogene, Src family tyrosine kinase	4		regulation of inflammatory response			IMP		J:107272	Lyn	A_23_P147431	LYN	120.581	178.495	87.468	176.606	131.308	156.767	125.915	244.637
											A_23_P147431	LYN	116.859	163.978	87.9795	165.902	122.897	161.107	112.006	218.38
											A_23_P147431	LYN	113.137	162.366	88.491	170.489	134.112	169.243	129.575	242.715
											A_23_P147431	LYN	103.461	158.065	92.5831	159.786	130.374	168.158	131.039	232.469
											A_23_P147431	LYN	122.069	161.828	96.0358	163.609	128.037	154.597	122.987	256.164
											A_23_P147431	LYN	115.37	180.108	114.962	184.251	143.458	177.922	131.039	249.119
											A_23_P147431	LYN	134.723	168.817	106.138	197.248	136.916	152.427	141.288	269.613
MGI:1277184	macrophage immunometabolism regulator	1		inflammatory response			IEA	KW-0395	J:60000	Macir=C56orf30	A_23_P122007	C5orf30/MACIR	329.736	290.323	260.87	263.761	481.308	392.189	421.669	486.712
MGI:1277184	macrophage immunometabolism regulator	1		negative regulation of cytokine production involved in inflammatory response			IBA	PTN002830109	J:265628	Macir=C56orf30	A_23_P122007	C5orf30/MACIR	300.707	326.344	259.591	236.239	509.346	382.967	434.846	491.835
MGI:1277184	macrophage immunometabolism regulator	1		negative regulation of cytokine production involved in inflammatory response	regulates a function/process that happens in synovial joint		IMP		J:226795	Macir=C56orf30	A_23_P122007	C5orf30/MACIR	303.684	304.301	272.378	252.294	504.673	390.019	446.559	486.712
MGI:1277184	macrophage immunometabolism regulator	1		negative regulation of inflammatory response			ISO	Q96GV9	J:164563	Macir=C56orf30	A_23_P122007	C5orf30/MACIR	323.781	313.978	264.706	256.881	466.822	367.236	448.023	456.612
											A_23_P122007	C5orf30/MACIR	329.736	319.355	287.724	246.942	565.42	425.278	469.985	537.945
											A_23_P122007	C5orf30/MACIR	306.662	304.301	265.985	254.587	518.691	395.444	451.684	467.5
											A_23_P122007	C5orf30/MACIR	339.412	283.333	276.215	264.526	523.364	383.51	453.88	518.092
											A_23_P122007	C5orf30/MACIR	320.059	296.237	287.724	256.881	523.364	377.543	420.937	469.421
											A_23_P122007	C5orf30/MACIR	317.827	295.161	276.215	239.297	570.093	424.193	447.291	460.455
											A_23_P122007	C5orf30/MACIR	340.901	293.548	292.839	230.887	528.037	393.816	473.645	516.171
MGI:1346868	mitogen-activated protein kinase kinase 3	11		inflammatory response			IMP	MGI:1857752	J:54078 J:54309	Map2k3	A_24_P296698	MAP2K3	6483.07	6344.08	6815.86	6506.11	6121.49	9275.83	3250.36	5084.86
											A_23_P118427	MAP2K3	689.988	612.903	713.555	724.006	485.981	770.274	346.998	446.366
											A_33_P3234571	MAP2K3	178.638	117.742	257.033	144.495	171.963	195.823	128.843	115.914
MGI:1346861	mitogen-activated protein kinase 8	14		inflammatory response			ISO	RGD:621506	J:155856	Mapk8	A_24_P286898	MAPK8	54.6334	41.6129	40.2813	50.5352	62.1495	51.2069	48.6091	57.1246
											A_23_P356152	MAPK8	51.4328	48.7097	62.7877	47.0948	45.8411	49.2541	34.8463	44.3804
											A_33_P3250289	MAPK8	62.7466	59.6774	79.9232	49.0061	52.3364	51.8036	32.6501	50.6564
MGI:1346865	mitogen-activated protein kinase 14	17		regulation of cytokine production involved in inflammatory response			ISO	Q16539	J:164563	Mapk14	A_24_P283288	MAPK14	134.723	127.957	119.949	126.147	171.028	133.984	81.9912	91.5786
MGI:109298	MAP kinase-activated protein kinase 2	1		inflammatory response			IBA	PTN002805697	J:265628	Mapkapk2	A_23_P201483	MAPKAPK2	380.35	543.011	304.348	494.648	471.962	444.806	210.102	261.287
MGI:109298	MAP kinase-activated protein kinase 2	1		inflammatory response			IMP		J:59678	Mapkapk2
MGI:96918	MAS1 oncogene	17		regulation of inflammatory response			IGI	MGI:96559	J:148250	Mas1	A_23_P168339	MAS1	7.44324	5.37634	12.7877	7.64526	4.6729	5.42446	7.32064	6.4041
MGI:96918	MAS1 oncogene	17		regulation of inflammatory response	regulates a function/process that has the participant metanephros		IMP	MGI:2158808	J:148250	Mas1
MGI:2443308	microcephaly, primary autosomal recessive 1	8		regulation of inflammatory response	regulates a function/process that has the participant middle ear		IMP	MGI:4431685	J:199385	Mcph1
MGI:96949	midkine	2		leukocyte chemotaxis involved in inflammatory response			IMP		J:60666 J:102069	Mdk	A_23_P116235	MDK	5842.94	9462.36	4296.68	11162.1	4327.1	4686.74	4443.63	4809.48
MGI:96949	midkine	2		leukocyte chemotaxis involved in inflammatory response			ISO	P21741	J:164563	Mdk
MGI:96949	midkine	2		negative regulation of inflammatory response to wounding			IMP		J:126406	Mdk
MGI:96949	midkine	2		positive regulation of inflammatory response			ISO	P21741	J:164563	Mdk
MGI:96949	midkine	2		positive regulation of inflammatory response to wounding			IMP		J:209651 J:241140	Mdk
MGI:95457	MDS1 and EVI1 complex locus	3		inflammatory response	has the participant middle ear		IMP	MGI:2158381	J:113445	Mecom	A_23_P317324	MECOM	352.065	389.785	251.918	408.257	359.346	378.628	391.654	340.698
											A_33_P3888629	MECOM	430.964	518.28	383.632	482.416	537.383	558.72	620.058	630.164
											A_24_P320103	MECOM	150.354	77.957	212.276	109.327	58.8785	60.2115	71.1566	39.8335
MGI:1859396	Mediterranean fever	16		inflammatory response			ISO	O15553	J:164563	Mefv	A_23_P140967	MEFV	127.279	84.9462	218.67	130.734	55.1402	57.4993	58.4919	44.3164
MGI:1859396	Mediterranean fever	16		negative regulation of cytokine production involved in inflammatory response			ISO	O15553	J:164563	Mefv
MGI:1859396	Mediterranean fever	16		negative regulation of inflammatory response			ISO	O15553	J:164563	Mefv
MGI:96964	meprin 1 beta	18		inflammatory response			IEA	KW-0395	J:60000	Mep1b	A_23_P78353	MEP1B	7.44324	5.37634	12.7877	7.64526	27.0093	5.42446	7.32064	6.4041
MGI:2384806	meteorin, glial cell differentiation regulator-like	11		negative regulation of inflammatory response			IDA		J:211329	Metrnl	A_23_P10591	METRNL	8113.14	5967.74	8797.95	6146.79	4537.38	5587.2	4311.86	4213.9
MGI:1098644	malignant fibrous histiocytoma amplified sequence 1	8		inflammatory response			IMP		J:262346	Mfhas1	A_33_P3256680	MFHAS1	31.2616	24.6774	17.5192	24.4648	36.8691	27.285	33.9678	14.1531
MGI:1098644	malignant fibrous histiocytoma amplified sequence 1	8		inflammatory response			ISO	Q9Y4C4	J:164563	Mfhas1
MGI:1098644	malignant fibrous histiocytoma amplified sequence 1	8		negative regulation of inflammatory response			ISO	Q9Y4C4	J:164563	Mfhas1
MGI:1346042	monoglyceride lipase	6		regulation of inflammatory response			IMP		J:166013	Mgll	A_24_P226008	MGLL	4845.55	3150.54	4820.97	3455.66	4953.27	3759.15	7833.09	5155.3
											A_33_P3281795	MGLL	3997.02	2424.73	3414.32	2263	4588.78	2891.24	6617.86	4194.69
MGI:96982	macrophage migration inhibitory factor (glycosylation-inhibiting factor)	10		inflammatory response			IEA	KW-0395	J:60000	Mif	A_23_P91619	MIF	79642.7	65591.5	93861.9	78746.2	58878.5	77027.4	40849.2	35478.7
MGI:96982	macrophage migration inhibitory factor (glycosylation-inhibiting factor)	10		positive regulation of acute inflammatory response			ISO	RGD:621163	J:155856	Mif	A_23_P91619	MIF	86341.6	72580.7	93989.8	79510.7	65887.8	75942.5	42386.5	35863
											A_23_P91619	MIF	81131.4	66666.7	86061.3	74694.2	62616.8	70518	40922.4	33045.2
											A_23_P91619	MIF	82620	65053.7	86317.2	77981.7	64018.7	69433.1	38872.6	32596.9
											A_23_P91619	MIF	80387.1	62903.2	85933.4	69419.1	60747.6	73772.7	37847.7	32212.6
											A_23_P91619	MIF	84852.9	66666.7	90409.2	81804.3	69626.2	73772.7	43850.7	34710.2
											A_23_P91619	MIF	81131.4	67204.3	90792.9	73394.6	62616.8	68890.7	39604.7	33493.5
											A_23_P91619	MIF	87086	69354.8	94245.5	76146.9	71028.1	77027.4	41727.7	34518.1
											A_23_P91619	MIF	81131.4	61290.3	89514.1	69266.1	62616.8	69433.1	36896	32404.8
											A_23_P91619	MIF	81875.7	62365.6	93222.5	70107.1	67757	73772.7	36969.2	30675.6
MGI:1202395	matrix metallopeptidase 8	9		positive regulation of microglial cell activation	is a part of cellular response to lipopolysaccharide,is a part of positive regulation of neuroinflammatory response		IMP		J:265613	Mmp8	A_23_P24493	MMP8	7.44324	5.37634	12.7877	7.64526	4.6729	5.42446	7.32064	6.4041
MGI:1202395	matrix metallopeptidase 8	9		positive regulation of neuroinflammatory response	happens in microglial cell,regulates a function/process that happens in microglial cell,regulates tumor necrosis factor production|happens in microglial cell,regulates a function/process that happens in microglial cell,regulates interleukin-6 production|happens in microglial cell,regulates a function/process that happens in microglial cell,regulates nitric oxide production involved in inflammator…		IMP		J:265613	Mmp8
MGI:1202395	matrix metallopeptidase 8	9		positive regulation of neuroinflammatory response	is a part of cellular response to lipopolysaccharide		IMP		J:265613	Mmp8
MGI:1202395	matrix metallopeptidase 8	9		positive regulation of neuroinflammatory response			ISO	RGD:631408	J:155856	Mmp8
MGI:2443938	matrix metallopeptidase 25	17		inflammatory response			IEA	IPR028733	J:72247	Mmp25	A_23_P376557	MMP25	36.9929	28.4946	26.7263	28.211	20.7009	41.4971	18.0088	14.025
											A_33_P3262124	MMP25	7.44324	5.37634	22.6343	14.526	5.23364	9.6013	14.8609	6.4041
MGI:2684085	MAS-related GPR, member A3	7		acute-phase response			IEA	KW-0011	J:60000	Mrgpra3
MGI:95495	membrane-spanning 4-domains, subfamily A, member 2	19		inflammatory response			ISO	RGD:2598	J:155856	Ms4a2	A_33_P3295313	MS4A2	8.0387	5.37634	12.7877	7.64526	4.6729	17.6295	7.32064	6.4041
											A_23_P1904	MS4A2	7.44324	5.37634	12.7877	7.64526	4.6729	5.42446	7.32064	6.4041
MGI:3652339	microseminoprotein, prostate associated	4		inflammatory response			IEA	KW-0395	J:60000	Msmp	A_33_P3307113	MSMP	98.2508	130.645	119.437	149.083	68.2243	81.367	95.1684	66.6026
MGI:2676278	mucin 19	15		negative regulation of inflammatory response	regulates a function/process that has the participant submandibular gland		IGI	MGI:107341	J:78331	Muc19	A_33_P3313095	MUC19	7.44324	5.37634	12.7877	7.64526	4.6729	5.42446	7.32064	6.4041
MGI:2676278	mucin 19	15		negative regulation of inflammatory response	regulates a function/process that has the participant salivary gland|regulates a function/process that has the participant lacrimal gland		IMP	MGI:1857043	J:20364	Muc19
MGI:2676278	mucin 19	15		negative regulation of inflammatory response	regulates a function/process that has the participant salivary gland		IMP	MGI:1857043	J:39799	Muc19
MGI:2676278	mucin 19	15		negative regulation of inflammatory response	regulates a function/process that has the participant lacrimal gland|regulates a function/process that has the participant salivary gland		IMP	MGI:1857043	J:56075 J:62145	Muc19
MGI:2676278	mucin 19	15		negative regulation of inflammatory response			IMP	MGI:1857043	J:34813	Muc19
MGI:107624	mevalonate kinase	5		negative regulation of inflammatory response			ISO	Q03426	J:164563	Mvk	A_23_P105592	MVK	2962.41	2752.69	2838.87	2553.52	3728.97	3048.55	2005.86	1716.3
MGI:108005	myeloid differentiation primary response gene 88	9		inflammatory response			IMP	MGI:4421295	J:221015	Myd88	A_23_P362659	MYD88	1257.91	1370.97	1066.5	1200.31	771.028	813.67	504.392	691.643
MGI:108005	myeloid differentiation primary response gene 88	9		positive regulation of cytokine production involved in inflammatory response	regulates a function/process that happens in macrophage		IMP		J:158401	Myd88
MGI:108005	myeloid differentiation primary response gene 88	9		positive regulation of cytokine production involved in inflammatory response			ISO	Q99836	J:164563	Myd88
MGI:108005	myeloid differentiation primary response gene 88	9		regulation of inflammatory response			IMP		J:131398	Myd88
MGI:2443063	myosin light chain kinase 3	8		regulation of vascular permeability involved in acute inflammatory response			ISO	Q32MK0	J:164563	Mylk3	A_33_P3300217	MYLK3	7.44324	9.73118	15.7289	7.64526	6.21495	10.9574	7.32064	6.4041
MGI:1298223	NLR family, apoptosis inhibitory protein 1	13		inflammatory response			IBA	PTN002930617	J:265628	Naip1	A_23_P110473	NAIP	64.9051	91.9355	67.3913	17.4312	85.514	30.8109	112.738	50.5924
MGI:1298226	NLR family, apoptosis inhibitory protein 2	13		inflammatory response			IBA	PTN002930617	J:265628	Naip2	A_23_P110473	NAIP	49.9442	31.0215	65.0895	28.6697	57.4766	31.4619	102.489	51.8092
MGI:1298226	NLR family, apoptosis inhibitory protein 2	13		inflammatory response			IMP		J:176197	Naip2	A_23_P110473	NAIP	47.7856	26.5591	76.8542	19.3425	48.5981	33.5232	105.417	52.7057
MGI:1298220	NLR family, apoptosis inhibitory protein 5	13		inflammatory response			IBA	PTN002930617	J:265628	Naip5	A_23_P110473	NAIP	54.1868	28.871	70.9719	23.318	53.271	33.1435	114.934	47.6465
MGI:1298220	NLR family, apoptosis inhibitory protein 5	13		inflammatory response			IMP		J:176197	Naip5	A_23_P110473	NAIP	51.3584	29.3548	75.9591	22.4006	60.2803	33.3062	102.489	44.5725
MGI:1298222	NLR family, apoptosis inhibitory protein 6	13		inflammatory response			IBA	PTN002930617	J:265628	Naip6	A_23_P110473	NAIP	55.08	28.1183	77.3657	28.1346	55.6075	29.3463	120.059	51.8092
MGI:1298222	NLR family, apoptosis inhibitory protein 6	13		inflammatory response			IMP		J:176197	Naip6	A_23_P110473	NAIP	46.9669	24.8387	68.4143	29.052	69.6261	34.7708	131.772	50.9766
MGI:1858256	NLR family, apoptosis inhibitory protein 7	13		inflammatory response			IBA	PTN002930617	J:265628	Naip7	A_23_P110473	NAIP	56.1965	22.2581	65.601	23.3945	54.6729	28.5869	108.346	47.9667
											A_23_P110473	NAIP	60.8858	27.4731	65.9846	17.9664	63.5514	30.594	100.293	45.277
											A_23_P110473	NAIP	53.2936	20.9677	73.0179	15.4434	55.6075	18.2804	120.791	45.9174
MGI:2140885	N-acyl phosphatidylethanolamine phospholipase D	5		positive regulation of inflammatory response			IMP		J:221888	Napepld
MGI:97283	neutrophil cytosolic factor 1	5		inflammatory response			IMP	MGI:1934143	J:75371	Ncf1	A_33_P3369393	NCF1	21.7343	44.8387	24.4245	57.8746	15.1402	28.5869	15.0805	8.13321
											A_33_P3224803	NCF1	7.44324	5.37634	12.7877	7.64526	4.81308	9.05885	7.32064	6.4041
											A_23_P42746	NCF1	8.63416	6.66667	12.7877	7.64526	4.6729	5.42446	7.32064	6.4041
											A_33_P3211432	NCF1	7.44324	5.75269	12.7877	7.64526	5	5.42446	7.32064	6.4041
MGI:1929601	Nedd4 family interacting protein 1	18		negative regulation of inflammatory response	regulates a function/process that has the participant ear		IMP	MGI:3695433	J:116617	Ndfip1	A_23_P81241	NDFIP1	1756.6	2505.38	1508.95	2683.49	1509.34	2489.83	1376.28	3170.03
											A_24_P209113	NDFIP1	136.211	190.86	131.714	175.076	145.794	222.403	97.3646	236.311
MGI:104719	N-deacetylase/N-sulfotransferase (heparan glucosaminyl) 1	18		inflammatory response			IEA	KW-0395	J:60000	Ndst1	A_33_P3300092	NDST1	811.314	1392.47	789.003	1391.44	976.635	1318.14	1163.98	488.633
MGI:1344370	NADH:ubiquinone oxidoreductase subunit C2	7		regulation of inflammatory response			ISO	RGD:1307511	J:155856	Ndufc2	A_33_P3336652	NDUFC2	5857.83	6505.38	4654.73	6536.7	8691.58	8679.14	4355.78	4060.2
											A_24_P364236	NDUFC2	332.713	325.269	313.299	299.694	476.635	377	492.679	439.962
MGI:1343135	NADH:ubiquinone oxidoreductase core subunit S4	13		inflammatory response			IMP	MGI:3793713	J:220851	Ndufs4	A_23_P257198	NDUFS4	5247.49	3951.61	4335.04	3860.86	5280.37	3986.98	5270.86	3746.4
MGI:99421	nuclear factor, erythroid derived 2,-like 1	11		regulation of inflammatory response			IMP	MGI:6101514	J:250015 J:265034	Nfe2l1	A_24_P219552	NFE2L1	3669.52	5752.69	3529.41	6506.11	3532.71	4941.69	3850.66	4771.06
MGI:108420	nuclear factor, erythroid derived 2, like 2	2		inflammatory response			IMP	MGI:2385925	J:219149	Nfe2l2	A_33_P3225600	NFE2L2	7.44324	5.37634	12.7877	7.64526	4.6729	5.42446	7.32064	6.4041
MGI:97312	nuclear factor of kappa light polypeptide gene enhancer in B cells 1, p105	3		negative regulation of inflammatory response	regulates a function/process that has the participant bone marrow macrophage		IMP	MGI:97312	J:135247	Nfkb1	A_23_P30024	NFKB1	497.953	548.387	374.68	513.762	630.841	500.678	433.382	526.417
											A_23_P30024	NFKB1	535.169	491.936	370.844	485.474	598.131	502.305	434.846	541.787
											A_23_P30024	NFKB1	517.305	532.258	388.747	479.358	626.168	492.541	435.578	530.26
											A_23_P30024	NFKB1	518.794	490.322	356.778	480.887	588.785	460.537	420.205	512.969
											A_23_P30024	NFKB1	512.839	487.634	367.007	509.174	570.093	448.603	434.114	491.835
											A_23_P30024	NFKB1	550.056	502.688	355.499	467.125	602.804	443.179	432.65	578.931
											A_23_P30024	NFKB1	492.743	530.108	393.862	477.064	607.476	447.518	445.095	509.766
											A_23_P30024	NFKB1	535.913	467.204	367.007	466.361	598.131	486.574	436.31	491.195
											A_23_P30024	NFKB1	524.749	522.581	401.534	473.241	640.187	453.485	426.793	514.249
											A_23_P30024	NFKB1	556.01	510.215	400.256	465.596	621.495	470.843	456.076	501.441
MGI:104741	nuclear factor of kappa light polypeptide gene enhancer in B cells inhibitor, alpha	12		positive regulation of inflammatory response			ISO	P25963	J:164563	Nfkbia	A_23_P106002	NFKBIA	5842.94	4752.69	4910.49	4587.16	2457.94	3536.75	1771.6	3432.6
											A_23_P106002	NFKBIA	6557.5	5064.52	5562.66	5726.3	2607.48	3314.35	1896.05	3906.5
											A_23_P106002	NFKBIA	6066.24	4930.11	4897.7	4770.64	2425.23	3200.43	1786.24	3458.21
											A_23_P106002	NFKBIA	6237.44	4887.1	5217.39	4885.32	2490.65	3607.27	1954.61	3675.96
											A_23_P106002	NFKBIA	6222.55	4860.21	5217.39	4801.22	2514.02	3444.53	1874.08	3675.96
											A_23_P106002	NFKBIA	5917.38	4940.86	5281.33	4747.71	2448.6	3352.32	1925.33	3304.52
											A_23_P106002	NFKBIA	6267.21	4924.73	5485.93	4648.32	2471.96	3379.44	1786.24	3477.43
											A_23_P106002	NFKBIA	5999.25	4908.6	5230.18	4510.7	2457.94	3265.53	1881.41	3278.9
											A_23_P106002	NFKBIA	6014.14	4838.71	5153.45	4220.18	2411.21	3140.77	1830.16	3528.66
											A_23_P106002	NFKBIA	6445.85	4854.84	5473.15	4273.7	2401.87	3650.66	1939.97	3227.67
MGI:3041243	nuclear factor of kappa light polypeptide gene enhancer in B cells inhibitor, delta	7		inflammatory response			IEA	KW-0395	J:60000	Nfkbid	A_23_P383422	NFKBID	35.802	62.3656	39.6419	60.474	84.5794	128.017	66.9107	80.6917
MGI:1931595	nuclear factor of kappa light polypeptide gene enhancer in B cells inhibitor, zeta	16		inflammatory response			IDA		J:65974	Nfkbiz	A_23_P212089	NFKBIZ	326.758	290.86	337.596	282.11	156.542	194.196	216.691	472.623
MGI:1931595	nuclear factor of kappa light polypeptide gene enhancer in B cells inhibitor, zeta	16		positive regulation of inflammatory response			ISO	Q9BYH8	J:164563	Nfkbiz
MGI:2444070	NLR family, CARD domain containing 3	16		negative regulation of cytokine production involved in inflammatory response			IMP		J:209896	Nlrc3	A_23_P340019	NLRC3	7.44324	5.53764	12.7877	7.64526	4.6729	11.2286	7.32064	6.4041
MGI:2444070	NLR family, CARD domain containing 3	16		negative regulation of inflammatory response			IMP		J:209896	Nlrc3
MGI:2444070	NLR family, CARD domain containing 3	16		negative regulation of inflammatory response			ISO	Q7RTR2	J:164563	Nlrc3
MGI:3036243	NLR family, CARD domain containing 4	17		inflammatory response			IMP	MGI:3046934	J:91292	Nlrc4	A_23_P119835	NLRC4	7.44324	7.41935	12.7877	14.1437	4.6729	5.42446	7.32064	6.4041
MGI:3036243	NLR family, CARD domain containing 4	17		inflammatory response			IMP		J:112670 J:112671 J:176197 J:185371 J:189256	Nlrc4	A_23_P119835	NLRC4	7.44324	8.44086	12.7877	8.8685	4.6729	6.88907	7.32064	6.4041
											A_23_P119835	NLRC4	7.44324	8.65591	12.7877	7.64526	4.6729	5.42446	7.32064	6.4041
											A_23_P119835	NLRC4	7.44324	5.96774	12.7877	7.64526	4.6729	5.42446	7.32064	6.4041
											A_23_P119835	NLRC4	7.44324	5.37634	12.7877	7.64526	4.6729	5.42446	7.32064	6.4041
											A_23_P119835	NLRC4	7.44324	5.37634	12.7877	7.64526	4.6729	5.42446	7.32064	6.4041
											A_23_P119835	NLRC4	7.44324	5.37634	12.7877	7.64526	4.6729	5.42446	7.32064	6.4041
											A_23_P119835	NLRC4	7.44324	5.37634	12.7877	7.64526	4.6729	5.42446	7.32064	6.4041
											A_23_P119835	NLRC4	7.44324	5.37634	12.7877	7.64526	4.6729	5.42446	7.32064	6.4041
											A_33_P3272938	NLRC4	7.44324	5.37634	12.7877	7.64526	4.6729	5.42446	7.32064	6.4041
											A_23_P119835	NLRC4	7.44324	5.37634	12.7877	7.64526	7.99065	5.42446	7.32064	6.4041
MGI:2684861	NLR family, pyrin domain containing 1A	11		inflammatory response			IEA	IPR033516	J:72247	Nlrp1a=NLRP1	A_23_P89550	NLRP1	11.8348	6.82796	19.0537	7.64526	4.81308	10.9032	7.68668	6.4041
MGI:3582959	NLR family, pyrin domain containing 1B	11		inflammatory response			IEA	IPR033516	J:72247	Nlrp1b
MGI:3582959	NLR family, pyrin domain containing 1B	11		inflammatory response			IEA	KW-0395	J:60000	Nlrp1b
MGI:2653833	NLR family, pyrin domain containing 3	11		inflammatory response			IDA		J:253629	Nlrp3	A_23_P9883	NLRP3	19.6502	32.5269	27.4936	25.6116	39.2523	64.0087	17.3499	17.0349
MGI:2653833	NLR family, pyrin domain containing 3	11		inflammatory response			ISO	Q96P20	J:164563	Nlrp3	A_33_P3281695	NLRP3	7.44324	6.6129	12.7877	7.64526	5.18692	10.6862	7.32064	8.58149
MGI:2653833	NLR family, pyrin domain containing 3	11		negative regulation of acute inflammatory response			ISO	Q96P20	J:164563	Nlrp3
MGI:2653833	NLR family, pyrin domain containing 3	11		negative regulation of inflammatory response			ISO	Q96P20	J:164563	Nlrp3
MGI:2653833	NLR family, pyrin domain containing 3	11		regulation of inflammatory response	regulates a function/process that has the participant liver		IMP	MGI:3686871	J:181354	Nlrp3
MGI:2443697	NLR family, pyrin domain containing 4A	7		inflammatory response			IEA	KW-0395	J:60000	Nlrp4a	A_33_P3406047	NLRP4	7.44324	10.1613	12.7877	10.2447	4.6729	5.42446	7.32064	6.4041
MGI:3056570	NLR family, pyrin domain containing 4B	7		inflammatory response			IEA	KW-0395	J:60000	Nlrp4b	A_23_P164966	NLRP4	7.44324	16.8817	12.7877	7.87462	16.2617	17.4668	43.0454	13.2565
MGI:1890518	NLR family, pyrin domain containing 4C	7		inflammatory response			IEA	KW-0395	J:60000	Nlrp4c
MGI:3056600	NLR family, pyrin domain containing 4E	7		inflammatory response			IEA	KW-0395	J:60000	Nlrp4e
MGI:2145528	NLR family, pyrin domain containing 4F	13		inflammatory response			IEA	KW-0395	J:60000	Nlrp4f
MGI:2141990	NLR family, pyrin domain containing 6	7		inflammatory response			IEA	KW-0395	J:60000	Nlrp6	A_23_P311632	NLRP6	7.44324	5.37634	16.7519	7.64526	4.6729	5.42446	7.32064	6.4041
MGI:2141990	NLR family, pyrin domain containing 6	7		negative regulation of inflammatory response to antigenic stimulus			IMP		J:186698	Nlrp6
MGI:2141990	NLR family, pyrin domain containing 6	7		regulation of inflammatory response	regulates a function/process that has the participant colon		IMP	MGI:5085850	J:197406	Nlrp6
MGI:2141990	NLR family, pyrin domain containing 6	7		regulation of inflammatory response			IMP		J:175503	Nlrp6
MGI:2675292	NLR family, pyrin domain containing 9A	7		inflammatory response			IEA	KW-0395	J:60000	Nlrp9a	A_33_P3356170	NLRP9	7.44324	8.76344	12.7877	7.64526	4.6729	5.42446	7.32064	6.4041
MGI:2675377	NLR family, pyrin domain containing 9B	7		inflammatory response			IEA	KW-0395	J:60000	Nlrp9b	A_23_P409502	NLRP9	7.44324	5.37634	12.7877	7.64526	4.6729	5.42446	7.32064	6.4041
MGI:3028627	NLR family, pyrin domain containing 9C	7		inflammatory response			IEA	KW-0395	J:60000	Nlrp9c
MGI:2444084	NLR family, pyrin domain containing 10	7		inflammatory response			IEA	KW-0395	J:60000	Nlrp10	A_23_P403488	NLRP10	7.44324	8.92473	12.7877	8.56269	4.6729	5.42446	7.32064	12.7442
MGI:2444084	NLR family, pyrin domain containing 10	7		positive regulation of inflammatory response			IMP		J:245258	Nlrp10
MGI:2676630	NLR family, pyrin domain containing 12	7		negative regulation of inflammatory response			IMP		J:272644	Nlrp12	A_23_P101434	NLRP12	7.44324	26.3978	12.7877	11.6208	4.6729	14.3206	7.32064	6.4041
MGI:2676630	NLR family, pyrin domain containing 12	7		negative regulation of inflammatory response			ISO	P59046	J:164563	Nlrp12	A_23_P101434	NLRP12	7.44324	5.37634	12.7877	7.64526	4.6729	8.46216	7.32064	6.4041
											A_23_P101434	NLRP12	7.44324	5.37634	12.7877	7.64526	4.6729	8.29943	7.32064	6.4041
											A_23_P101434	NLRP12	7.44324	5.37634	17.2634	7.64526	5.79439	12.3678	7.32064	6.4041
											A_23_P101434	NLRP12	7.44324	5.37634	12.7877	7.95107	4.6729	5.42446	7.32064	6.4041
											A_23_P101434	NLRP12	7.44324	5.37634	12.7877	7.64526	4.6729	5.42446	7.32064	6.4041
											A_23_P101434	NLRP12	7.44324	5.37634	12.7877	7.64526	4.6729	5.42446	7.32064	6.4041
											A_23_P101434	NLRP12	7.44324	5.37634	12.7877	7.64526	4.6729	5.42446	7.32064	6.4041
											A_23_P101434	NLRP12	7.44324	5.37634	12.7877	7.64526	4.6729	5.42446	7.32064	6.4041
											A_23_P101434	NLRP12	7.44324	5.37634	12.7877	7.64526	15.6542	6.23813	7.32064	9.28595
MGI:2429611	NLR family member X1	9		negative regulation of inflammatory response			IMP	MGI:5141085	J:173995	Nlrx1	A_24_P244356	NLRX1	1228.14	1204.3	1139.39	1544.34	948.597	764.849	1200.59	653.218
MGI:2429397	nucleotide-binding oligomerization domain containing 2	8		inflammatory response			TAS		J:114723	Nod2	A_23_P420863	NOD2	7.44324	20.8602	12.7877	7.64526	4.6729	7.26878	7.32064	6.4041
MGI:2429397	nucleotide-binding oligomerization domain containing 2	8		negative regulation of inflammatory response to antigenic stimulus	regulates a function/process that has the participant colon		IMP	MGI:2680581	J:113450	Nod2
MGI:2429397	nucleotide-binding oligomerization domain containing 2	8		positive regulation of cytokine production involved in inflammatory response			ISO	Q9HC29	J:164563	Nod2
MGI:2429397	nucleotide-binding oligomerization domain containing 2	8		regulation of inflammatory response			IMP	MGI:3529594	J:178054	Nod2
MGI:97361	nitric oxide synthase 2, inducible	11		inflammatory response			IBA	PTN002714492	J:265628	Nos2	A_23_P502464	NOS2	7.44324	27.4731	12.7877	21.4832	21.2149	9.87253	22.2547	6.4041
MGI:97361	nitric oxide synthase 2, inducible	11		inflammatory response			TAS		J:113936	Nos2	A_23_P502464	NOS2	7.44324	5.37634	12.7877	7.64526	4.6729	5.42446	7.32064	6.4041
MGI:97361	nitric oxide synthase 2, inducible	11		regulation of cytokine production involved in inflammatory response			ISO	P35228	J:164563	Nos2	A_23_P502464	NOS2	7.44324	5.37634	12.7877	7.64526	4.6729	5.42446	7.32064	6.4041
											A_23_P502464	NOS2	7.44324	5.37634	12.7877	7.64526	4.6729	5.42446	7.32064	6.4041
											A_23_P502464	NOS2	7.44324	5.37634	12.7877	7.64526	4.6729	5.42446	7.32064	6.4041
											A_23_P502464	NOS2	7.44324	5.37634	12.7877	7.64526	4.6729	5.42446	7.32064	6.4041
											A_23_P502464	NOS2	7.44324	5.37634	12.7877	7.64526	4.6729	5.42446	7.32064	6.4041
											A_23_P502464	NOS2	7.44324	5.37634	12.7877	7.64526	4.6729	5.42446	7.32064	6.4041
											A_23_P502464	NOS2	7.44324	5.37634	12.7877	7.64526	4.6729	5.42446	7.32064	6.4041
											A_23_P502464	NOS2	7.44324	8.81721	12.7877	7.95107	11.8692	6.0754	32.4304	6.4041
MGI:97363	notch 1	2		inflammatory response to antigenic stimulus			IGI	MGI:97364	J:123631	Notch1	A_33_P3370424	NOTCH1	248.604	194.086	312.02	263.761	193.925	205.587	169.839	154.979
											A_23_P60387	NOTCH1	17.1195	17.8495	13.4271	7.64526	31.5888	20.5587	39.3851	34.2619
											A_23_P60387	NOTCH1	18.6825	14.4624	12.7877	10.1682	25	11.4999	18.8873	22.0301
											A_23_P60387	NOTCH1	19.5757	14.3548	12.7877	13.0734	20.9813	13.6154	27.9649	19.6606
											A_23_P60387	NOTCH1	11.4626	13.2258	12.7877	9.78594	29.2991	15.5682	37.4817	27.1534
											A_23_P60387	NOTCH1	20.9155	14.7849	15.3453	12.5382	31.5888	19.4738	33.0893	24.1435
											A_23_P60387	NOTCH1	11.9092	7.41935	12.7877	7.64526	29.2991	21.8063	36.9692	25.5524
											A_23_P60387	NOTCH1	15.7797	9.46237	12.7877	11.2385	30.7944	14.9715	39.3118	31.9565
											A_23_P60387	NOTCH1	13.6211	6.29032	12.7877	12.844	30.1402	17.3583	41.6545	27.9859
											A_23_P60387	NOTCH1	19.799	7.84946	17.7749	14.8318	28.9252	19.2568	42.899	28.6904
											A_23_P60387	NOTCH1	17.4172	8.27957	12.7877	10.1682	31.4953	17.0871	37.1157	23.1828
MGI:97364	notch 2	3		inflammatory response to antigenic stimulus			IGI	MGI:97363	J:123631	Notch2	A_23_P200792	NOTCH2	1377	4010.75	859.335	3929.66	1929.91	3081.1	1617.86	1946.85
											A_33_P3258824	NOTCH2	577.596	1161.29	430.946	1200.31	456.542	726.878	329.429	422.03
MGI:97367	natriuretic peptide type A	4		positive regulation of histamine secretion by mast cell			ISO	RGD:3193	J:155856	Nppa	A_23_P74059	NPPA	7.44324	5.37634	12.7877	7.64526	4.6729	11.6084	7.32064	6.4041
MGI:108082	neuropeptide Y receptor Y5	8		negative regulation of acute inflammatory response to antigenic stimulus			ISO	RGD:3199	J:155856	Npy5r	A_23_P251836	NPY5R	7.44324	5.37634	12.7877	7.64526	4.6729	8.89612	8.34553	6.4041
MGI:108082	neuropeptide Y receptor Y5	8		positive regulation of acute inflammatory response			ISO	RGD:3199	J:155856	Npy5r
MGI:2444210	nuclear receptor subfamily 1, group D, member 1	11		negative regulation of astrocyte activation			IMP		J:273176	Nr1d1	A_24_P250227	NR1D1	542.612	530.108	447.57	555.046	74.299	257.662	77.5988	150.496
MGI:2444210	nuclear receptor subfamily 1, group D, member 1	11		negative regulation of inflammatory response			IMP		J:264705	Nr1d1
MGI:2444210	nuclear receptor subfamily 1, group D, member 1	11		negative regulation of microglial cell activation			IMP		J:273176	Nr1d1
MGI:2444210	nuclear receptor subfamily 1, group D, member 1	11		negative regulation of neuroinflammatory response			IMP		J:273176	Nr1d1
MGI:2449205	nuclear receptor subfamily 1, group D, member 2	14		negative regulation of inflammatory response			IMP		J:264705	Nr1d2	A_33_P3409124	NR1D2	116.115	97.3118	60.6138	67.737	82.243	43.5584	66.5446	89.017
MGI:2449205	nuclear receptor subfamily 1, group D, member 2	14		regulation of inflammatory response			IMP		J:203407	Nr1d2	A_24_P943472	NR1D2	195.757	191.398	221.228	162.844	111.215	113.914	170.571	101.825
MGI:1352462	nuclear receptor subfamily 1, group H, member 3	2		negative regulation of inflammatory response			IBA	PTN000637816	J:265628	Nr1h3	A_33_P3237775	NR1H3	8113.14	7526.88	7749.36	8562.69	5280.37	4892.87	6625.18	2952.29
MGI:1352462	nuclear receptor subfamily 1, group H, member 3	2		negative regulation of inflammatory response			IDA		J:173138	Nr1h3
MGI:1352464	nuclear receptor subfamily 1, group H, member 4	10		inflammatory response			IEA	KW-0395	J:60000	Nr1h4	A_23_P25396	NR1H4	13.5467	8.11828	12.7877	7.64526	8.97196	7.48576	27.8184	9.92635
MGI:1352464	nuclear receptor subfamily 1, group H, member 4	10		negative regulation of inflammatory response			IBA	PTN002786623	J:265628	Nr1h4
MGI:1352464	nuclear receptor subfamily 1, group H, member 4	10		negative regulation of inflammatory response			IMP		J:228561	Nr1h4
MGI:2445095	negative regulator of reactive oxygen species	16		inflammatory response			IMP		J:209569	Nrros=LRRC33	A_23_P132856	LRRC33/NRROS	12.4302	5.37634	12.7877	7.64526	7.71028	5.42446	7.32064	6.4041
MGI:99782	5' nucleotidase, ecto	9		negative regulation of inflammatory response	regulates a function/process that has the participant lung		IMP	MGI:3522017	J:129862	Nt5e	A_24_P316430	NT5E	390.026	224.193	303.069	188.838	272.897	223.488	313.323	280.5
											A_24_P354715	NT5E	649.795	344.086	423.274	263.761	621.495	401.953	819.912	486.712
MGI:1891834	nuclear protein transcription regulator 1	7		acute inflammatory response	has the participant pancreas		IMP	MGI:3784016	J:88958	Nupr1	A_24_P270728	NUPR1	168.217	217.204	225.064	259.939	47.1962	53.2682	292.094	509.766
MGI:1891834	nuclear protein transcription regulator 1	7		positive regulation of neuroinflammatory response			IMP		J:156137	Nupr1	A_23_P58228	ODAM	20.3945	17.2581	70.3325	15.8257	18.5514	21.4266	64.5681	17.8674
MGI:1916842	odontogenic, ameloblast asssociated	5		inflammatory response			ISO	A1E959	J:164563	Odam	A_24_P124624	OLR1	7.44324	5.37634	12.7877	7.64526	4.6729	5.42446	7.32064	6.4041
MGI:1261434	oxidized low density lipoprotein (lectin-like) receptor 1	6		inflammatory response			IBA	PTN002503908	J:265628	Olr1	A_24_P124624	OLR1	7.44324	5.37634	12.7877	7.64526	4.6729	5.42446	7.32064	6.4041
MGI:1261434	oxidized low density lipoprotein (lectin-like) receptor 1	6		inflammatory response			ISO	RGD:620515	J:155856	Olr1
MGI:97443	orosomucoid 1	4		acute-phase response			IEA	KW-0011	J:60000	Orm1	A_23_P169494	ORM1	45.776	27.8495	50.1279	30.7339	42.757	53.1055	25.9151	19.8527
MGI:97444	orosomucoid 2	4		acute-phase response			IEA	KW-0011	J:60000	Orm2	A_23_P9485	ORM2	7.44324	13.8172	12.7877	12.3089	10.9813	18.9856	7.32064	7.36472
MGI:104749	oncostatin M	11		positive regulation of inflammatory response			ISO	P13725	J:164563	Osm	A_23_P166408	OSM	7.44324	7.90323	13.1714	7.64526	4.6729	16.9786	7.32064	11.1431
											A_33_P3277373	OSM	7.44324	7.47312	12.7877	7.64526	4.6729	6.67209	7.32064	6.4041
MGI:3577015	OTU deubiquitinase with linear linkage specificity	15		negative regulation of inflammatory response			IBA	PTN002133460	J:265628	Otulin=FAM105B	A_33_P3248424	OTULIN/FAM105B	414.589	346.774	603.58	355.505	168.224	175.21	250.366	295.87
MGI:3577015	OTU deubiquitinase with linear linkage specificity	15		negative regulation of inflammatory response			IMP		J:236075 J:264084	Otulin=FAM105B
MGI:3577015	OTU deubiquitinase with linear linkage specificity	15		negative regulation of inflammatory response			ISO	Q96BN8	J:164563	Otulin=FAM105B
MGI:1098235	purinergic receptor P2X, ligand-gated ion channel, 1	11		serotonin secretion by platelet	happens in platelet		IMP	MGI:2181608	J:85102	P2rx1	A_23_P372848	P2RX1	7.44324	5.37634	12.7877	7.64526	4.6729	5.42446	10.3221	7.17259
MGI:1339957	purinergic receptor P2X, ligand-gated ion channel, 7	5		inflammatory response	has the participant metanephros		IMP	MGI:2386080	J:136485	P2rx7	A_24_P319113	P2RX7	7.44324	5.37634	12.7877	7.64526	4.6729	5.42446	7.32064	6.4041
MGI:1339957	purinergic receptor P2X, ligand-gated ion channel, 7	5		inflammatory response	has the participant peritoneal macrophage		IMP	MGI:2386080	J:111397	P2rx7	A_33_P3263867	P2RX7	7.44324	5.37634	12.7877	7.64526	4.6729	5.42446	7.32064	6.4041
MGI:2135637	Parkinson disease (autosomal recessive, early onset) 7	4		inflammatory response			IEA	KW-0395	J:60000	Park7	A_33_P3231981	PARK7	14812	12419.4	11905.4	12308.9	17616.8	15351.2	13030.7	11335.3
MGI:2135637	Parkinson disease (autosomal recessive, early onset) 7	4		positive regulation of acute inflammatory response to antigenic stimulus			IMP		J:239193	Park7
MGI:2135637	Parkinson disease (autosomal recessive, early onset) 7	4		regulation of inflammatory response			IMP		J:169981	Park7
MGI:2685589	poly (ADP-ribose) polymerase family, member 4	14		inflammatory response			ISO	Q9UKK3	J:164563	Parp4	A_32_P144342	PARP4	381.094	357.527	411.764	381.499	436.449	461.622	346.998	304.195
MGI:1289156	PDZ binding kinase	14		negative regulation of inflammatory response	regulates a function/process that has the participant fibroblast		IMP	MGI:5293435	J:176985	Pbk	A_33_P3303259	PARP4	727.205	591.398	859.335	551.988	528.037	574.993	445.095	370.798
MGI:107490	programmed cell death 4	19		negative regulation of cytokine production involved in inflammatory response	uses UniProtKB:P07750,happens in splenocyte|uses UniProtKB:P18893,happens in splenocyte|uses UniProtKB:P01580,happens in splenocyte		IMP		J:120583	Pdcd4	A_32_P62997	PBK	726.461	779.57	640.665	711.009	995.327	678.058	689.605	626.321
MGI:107490	programmed cell death 4	19		negative regulation of cytokine production involved in inflammatory response	is a part of cellular response to lipopolysaccharide,uses UniProtKB:P18893		IMP		J:158464	Pdcd4	A_33_P3212092	PDCD4	151.842	282.258	173.913	284.404	142.056	215.351	226.94	320.846
MGI:107490	programmed cell death 4	19		positive regulation of inflammatory response	is a part of cellular response to lipopolysaccharide		IMP		J:158464	Pdcd4
MGI:107490	programmed cell death 4	19		positive regulation of inflammatory response			IMP		J:120583	Pdcd4
MGI:2446107	phosphodiesterase 2A, cGMP-stimulated	7		positive regulation of inflammatory response			IMP		J:177228	Pde2a	A_23_P401106	PDE2A	15.1098	51.9892	48.5933	49.0826	10.4206	74.3151	7.32064	38.4246
MGI:2651499	phosphodiesterase 5A, cGMP-specific	3		positive regulation of chronic inflammatory response			ISO	RGD:620995	J:155856	Pde5a	A_33_P3378514	PDE5A	252.326	747.312	227.621	679.664	276.168	585.842	223.28	444.445
MGI:1098283	period circadian clock 1	11		regulation of cytokine production involved in inflammatory response			ISO	RGD:727863	J:155856	Per1	A_23_P89589	PER1	163.007	144.086	191.816	164.373	90.6542	102.522	119.326	162.024
MGI:1888711	platelet factor 4	5		inflammatory response			IBA	PTN000021269	J:265628	Pf4	A_24_P79403	PF4	34.3134	63.9785	41.0486	54.052	106.542	151.885	45.4612	47.1982
MGI:1345092	peptidoglycan recognition protein 1	7		negative regulation of inflammatory response			IMP	MGI:2670590	J:178054	Pglyrp1	A_23_P208747	PGLYRP1	7.44324	5.37634	12.7877	7.64526	4.6729	6.40087	8.71157	6.4041
MGI:1928099	peptidoglycan recognition protein 2	17		regulation of inflammatory response			IMP	MGI:5297105	J:178054 J:179696	Pglyrp2	A_33_P3259917	PGLYRP2	7.44324	9.24731	12.7877	14.3731	5.14019	7.0518	9.29722	7.36472
MGI:1933177	phosphoinositide-3-kinase adaptor protein 1	19		regulation of inflammatory response			IMP		J:180126	Pik3ap1	A_33_P3879161	PIK3AP1	98.2508	50.4301	69.821	36.6208	43.7383	35.91	47.2913	47.2622
MGI:1098211	phosphatidylinositol-4,5-bisphosphate 3-kinase catalytic subunit delta	4		inflammatory response			IEA	KW-0395	J:60000	Pik3cd	A_24_P71244	PIK3CD	7.44324	22.3656	12.7877	16.7431	4.6729	5.42446	7.32064	6.4041
MGI:1353576	phosphatidylinositol-4,5-bisphosphate 3-kinase catalytic subunit gamma	12		inflammatory response			IEA	KW-0395	J:60000	Pik3cg	A_33_P3304170	PIK3CG	43.8407	58.0645	71.3555	68.8073	51.8691	55.872	46.3397	32.0845
MGI:1353576	phosphatidylinositol-4,5-bisphosphate 3-kinase catalytic subunit gamma	12		positive regulation of acute inflammatory response			ISO	RGD:1306468	J:155856	Pik3cg
MGI:2159342	praja ring finger ubiquitin ligase 2	17		inflammatory response			ISO	O43164	J:164563	Pja2	A_23_P133470	PJA2	258.281	327.957	212.276	294.343	223.832	238.134	401.903	659.622
MGI:1341796	phospholipase A2, group IID	4		inflammatory response			IEA	KW-0395	J:60000	Pla2g2d	A_23_P300100	PLA2G2D	9.22962	6.34409	12.7877	7.64526	4.6729	6.12964	7.32064	22.7986
MGI:1341796	phospholipase A2, group IID	4		regulation of acute inflammatory response to antigenic stimulus			IMP		J:201008	Pla2g2d
MGI:1349660	phospholipase A2, group IIE	4		inflammatory response			IEA	KW-0395	J:60000	Pla2g2e	A_33_P3350423	PLA2G2E	7.44324	5.37634	12.7877	7.64526	4.6729	5.42446	7.32064	6.4041
MGI:2444945	phospholipase A2, group III	11		positive regulation of cytokine production involved in inflammatory response	uses Il1b,happens in colon		IMP	MGI:4461174	J:256369	Pla2g3	A_23_P17821	PLA2G3	7.44324	5.37634	12.7877	7.64526	4.6729	5.42446	7.32064	6.4041
MGI:2444945	phospholipase A2, group III	11		positive regulation of cytokine production involved in inflammatory response	happens in colon,uses Il22		IMP	MGI:4461174	J:256369	Pla2g3
MGI:2444945	phospholipase A2, group III	11		positive regulation of histamine secretion by mast cell			IMP		J:197334	Pla2g3
MGI:2444945	phospholipase A2, group III	11		positive regulation of histamine secretion by mast cell			ISO	Q9NZ20	J:164563	Pla2g3
MGI:2444945	phospholipase A2, group III	11		production of molecular mediator involved in inflammatory response			IMP	MGI:4461174	J:256369	Pla2g3
MGI:1195256	phospholipase A2, group IVA (cytosolic, calcium-dependent)	1		positive regulation of inflammatory response			ISO	RGD:67366	J:155856	Pla2g4a	A_23_P11685	PLA2G4A	131.745	91.3978	105.243	54.8165	260.748	143.748	230.6	127.442
											A_23_P11685	PLA2G4A	131.745	77.957	90.2813	70.4129	258.411	125.848	219.619	115.274
											A_23_P11685	PLA2G4A	125.047	79.5699	96.2916	54.1284	254.673	118.253	234.993	137.048
											A_23_P11685	PLA2G4A	129.512	80.6452	92.9667	62.0031	257.477	119.881	254.758	137.688
											A_23_P11685	PLA2G4A	117.603	68.8172	98.3376	56.1162	256.542	109.574	222.548	127.442
											A_23_P11685	PLA2G4A	122.069	77.957	85.1662	64.2202	275.233	114.999	237.921	117.195
											A_23_P11685	PLA2G4A	131.745	80.6452	113.683	56.6514	259.813	114.999	245.242	128.082
											A_23_P11685	PLA2G4A	138.444	81.7204	99.2327	53.8991	272.43	120.423	256.955	127.442
											A_23_P11685	PLA2G4A	136.956	83.871	99.8721	48.5474	270.561	106.862	250.366	126.801
											A_23_P11685	PLA2G4A	144.399	72.5806	111.509	48.318	252.336	116.626	234.261	116.555
MGI:101899	phospholipase A2, group V	4		negative regulation of inflammatory response			IMP	MGI:3042209	J:215319	Pla2g5	A_23_P103465	PLA2G5	9.22962	18.2258	12.7877	9.48012	5.51402	10.3607	7.32064	6.4041
MGI:1351327	phospholipase A2, group VII (platelet-activating factor acetylhydrolase, plasma)	17		inflammatory response			TAS		J:29539	Pla2g7	A_23_P145096	PLA2G7	7.44324	9.89247	12.7877	7.64526	4.6729	7.91972	7.32064	6.4041
MGI:1347522	phospholipase A2, group X	16		negative regulation of cytokine production involved in inflammatory response	uses Tnf		IMP	MGI:4412409	J:232433	Pla2g10	A_23_P88767	PLA2G10	43.6174	107.527	41.688	98.6238	47.1962	70.518	79.0629	64.041
MGI:1347522	phospholipase A2, group X	16		negative regulation of cytokine production involved in inflammatory response	uses Il17a		IMP	MGI:4412409	J:232433	Pla2g10
MGI:1347522	phospholipase A2, group X	16		negative regulation of cytokine production involved in inflammatory response	uses Il22		IMP	MGI:4412409	J:232433	Pla2g10
MGI:1347522	phospholipase A2, group X	16		negative regulation of cytokine production involved in inflammatory response	uses Il1b		IMP	MGI:4412409	J:232433	Pla2g10
MGI:1347522	phospholipase A2, group X	16		negative regulation of cytokine production involved in inflammatory response	uses Il6		IMP	MGI:4412409	J:232433	Pla2g10
MGI:1347522	phospholipase A2, group X	16		negative regulation of inflammatory response			IMP	MGI:4412409	J:232433	Pla2g10
MGI:1347522	phospholipase A2, group X	16		production of molecular mediator involved in inflammatory response	uses CHEBI:25681		IDA		J:232433	Pla2g10
MGI:1347522	phospholipase A2, group X	16		production of molecular mediator involved in inflammatory response	uses CHEBI:25681		IMP	MGI:4412409	J:232433	Pla2g10
MGI:104810	phospholipase A2, activating protein	4		inflammatory response			IDA		J:28587	Plaa	A_33_P3249434	PLAA	175.661	209.14	134.271	195.719	159.346	174.125	150.805	200.448
											A_23_P135157	PLAA	410.867	450.538	368.286	434.251	350.467	507.73	325.769	372.719
											A_24_P78161	PLAA	161.518	146.237	159.846	152.141	106.542	139.409	115.666	130.644
MGI:1333782	phospholipase D family, member 3	7		inflammatory response			IEA	KW-0395	J:60000	Pld3	A_23_P27515	PLD3	266.468	378.495	203.325	360.092	273.832	233.252	234.261	247.198
MGI:1333782	phospholipase D family, member 3	7		regulation of cytokine production involved in inflammatory response			IMP		J:180963	Pld3
MGI:2144765	phospholipase D family, member 4	12		inflammatory response			IEA	KW-0395	J:60000	Pld4	A_23_P88222	PLD4	7.44324	5.37634	12.7877	7.64526	4.6729	5.85842	7.32064	6.4041
MGI:2144765	phospholipase D family, member 4	12		regulation of cytokine production involved in inflammatory response			IMP		J:180963	Pld4
MGI:1915009	plasminogen receptor, C-terminal lysine transmembrane protein	19		inflammatory response			IEA	KW-0395	J:60000	PLGRKT/C9orf46	A_23_P255869	PLGRKT/C9orf46	422.032	319.893	356.778	305.81	459.346	450.23	561.493	322.126
MGI:97623	proteolipid protein (myelin) 1	X		inflammatory response			IGI	MGI:1917997	J:201143	Plp1	A_33_P3334630	PLP1	7.44324	5.37634	12.7877	7.64526	4.6729	5.42446	7.32064	6.4041
MGI:97631	peripheral myelin protein 22	11		regulation of inflammatory response			IMP	MGI:1856217	J:202239	Pmp22	A_23_P100711	PMP22	7.44324	23.2258	12.7877	24.7706	9.06542	34.9878	7.32064	17.5472
											A_23_P100711	PMP22	7.44324	23.4946	12.7877	22.4006	9.81308	22.7827	7.32064	17.5472
											A_23_P100711	PMP22	7.44324	19.5699	12.7877	20.0306	10.3271	28.4784	7.32064	15.1137
											A_23_P100711	PMP22	7.44324	17.4731	12.7877	17.5841	7.66355	21.0469	7.32064	17.163
											A_23_P100711	PMP22	7.44324	22.4731	12.7877	13.3792	7.38318	22.3488	7.32064	13.6407
											A_23_P100711	PMP22	7.44324	23.2258	12.7877	22.3242	12.1963	18.1177	7.32064	14.3452
											A_23_P100711	PMP22	7.44324	21.2366	12.7877	17.4312	9.95327	15.4055	8.85798	15.2418
											A_23_P100711	PMP22	7.44324	18.8172	12.7877	15.2905	13.0841	22.1861	7.32064	13.5767
											A_23_P100711	PMP22	7.44324	23.0108	18.4143	14.2202	11.5421	29.6176	12.2255	12.1038
											A_23_P100711	PMP22	7.44324	24.1935	12.7877	15.7492	14.1589	26.4714	35.2123	19.2123
MGI:2180564	paraneoplastic antigen MA1	12		inflammatory response to antigenic stimulus			ISO	RGD:621230	J:155856	Pnma1	A_33_P3245539	PNMA1	106.438	220.43	65.7289	211.009	223.364	270.681	125.183	215.178
											A_23_P99771	PNMA1	1466.32	2231.18	1162.4	2423.55	2158.88	2430.16	2086.38	3170.03
MGI:97740	polymerase (DNA directed), beta	8		inflammatory response			IMP	MGI:5427084	J:206872	Polb	A_32_P34552	POLB	50.6885	60.7527	38.8747	49.3884	79.4392	96.5554	43.9238	45.5331
MGI:104740	peroxisome proliferator activated receptor alpha	15		negative regulation of cytokine production involved in inflammatory response			ISO	Q07869	J:164563	Ppara	A_23_P211643	PPARA	33.4202	16.7204	18.6701	29.8165	41.3084	17.955	24.5974	16.9709
MGI:104740	peroxisome proliferator activated receptor alpha	15		negative regulation of inflammatory response			IBA	PTN001182168	J:265628	Ppara	A_24_P570049	PPARA	183.848	115.054	158.568	106.269	163.084	102.522	319.18	141.531
MGI:104740	peroxisome proliferator activated receptor alpha	15		negative regulation of inflammatory response			ISO	Q07869	J:164563	Ppara
MGI:101884	peroxisome proliferator activator receptor delta	17		negative regulation of inflammatory response			IBA	PTN001182168	J:265628	Ppard	A_24_P252130	PPARD	2121.32	2645.16	3107.42	3830.28	1294.39	2381.34	1983.89	2952.29
MGI:101884	peroxisome proliferator activator receptor delta	17		negative regulation of inflammatory response			ISO	RGD:3370	J:155856	Ppard	A_23_P214681	PPARD	98.2508	94.6236	139.386	129.969	51.4018	113.371	114.202	187.64
MGI:97747	peroxisome proliferator activated receptor gamma	6		inflammatory response			TAS		J:78315	Pparg	A_23_P252062	PPARG	1488.65	1284.95	1131.71	1108.56	1518.69	998.102	1676.43	1005.44
MGI:97747	peroxisome proliferator activated receptor gamma	6		negative regulation of acute inflammatory response			ISO	RGD:3371	J:155856	Pparg	A_23_P252062	PPARG	1443.99	1247.31	1132.99	948.012	1420.56	976.403	1742.31	1018.25
MGI:97747	peroxisome proliferator activated receptor gamma	6		negative regulation of inflammatory response			IBA	PTN001182168	J:265628	Pparg	A_23_P252062	PPARG	1429.1	1172.04	1071.61	1062.69	1598.13	1095.74	1764.27	902.978
MGI:97747	peroxisome proliferator activated receptor gamma	6		negative regulation of microglial cell activation			IGI	URS000024A59E_10090	J:268006	Pparg	A_23_P252062	PPARG	1466.32	1220.43	1106.14	1093.27	1556.07	938.433	1742.31	960.615
MGI:97747	peroxisome proliferator activated receptor gamma	6		negative regulation of neuroinflammatory response			IGI	URS000024A59E_10090	J:268006	Pparg	A_23_P252062	PPARG	1421.66	1161.29	1084.4	1070.34	1640.19	1046.92	1852.12	992.635
											A_23_P252062	PPARG	1406.77	1075.27	988.491	955.657	1453.27	938.433	1573.94	890.17
											A_23_P252062	PPARG	1451.43	1139.78	1026.85	1032.11	1602.8	976.403	1647.15	902.978
											A_23_P252062	PPARG	1510.98	1198.92	1163.68	1001.53	1598.13	1036.07	1778.92	986.232
											A_23_P252062	PPARG	1451.43	1177.42	1274.94	1009.17	1649.53	981.828	1683.75	1005.44
											A_23_P252062	PPARG	1496.09	1215.05	1140.66	1039.76	1607.48	965.555	1866.76	979.828
											A_33_P3350726	PPARG	1317.45	688.172	2084.4	833.334	621.495	526.716	1676.43	781.3
MGI:1888712	pro-platelet basic protein	5		inflammatory response			IBA	PTN000021269	J:265628	Ppbp	A_23_P121596	PPBP	7.44324	8.76344	12.7877	7.64526	4.6729	5.42446	7.32064	6.4041
MGI:1888712	pro-platelet basic protein	5		leukocyte migration involved in inflammatory response			IMP	MGI:3797508	J:198197	Ppbp	A_23_P121596	PPBP	7.44324	5.37634	12.7877	7.64526	4.6729	5.42446	7.32064	6.4041
MGI:1919711	prolylcarboxypeptidase (angiotensinase C)	7		plasma kallikrein-kinin cascade			IMP	MGI:4123993	J:172848	Prcp	A_23_P121596	PPBP	7.44324	5.37634	12.7877	7.64526	4.6729	5.42446	7.32064	6.4041
											A_23_P121596	PPBP	7.44324	5.37634	12.7877	7.64526	4.6729	5.42446	7.32064	6.4041
											A_23_P121596	PPBP	7.44324	5.37634	12.7877	7.64526	4.6729	5.42446	7.32064	6.4041
											A_23_P121596	PPBP	7.44324	5.37634	12.7877	7.64526	4.6729	5.42446	7.32064	6.4041
											A_23_P121596	PPBP	7.44324	5.37634	12.7877	7.64526	4.6729	5.42446	7.32064	6.4041
											A_23_P121596	PPBP	7.44324	5.37634	12.7877	7.64526	4.6729	5.42446	7.32064	6.4041
											A_23_P121596	PPBP	7.51768	5.37634	12.7877	7.64526	4.6729	5.42446	7.32064	6.4041
											A_23_P121596	PPBP	7.44324	5.37634	12.7877	7.64526	5.04673	5.42446	7.32064	6.4041
											A_23_P127964	PRCP	3840.71	8387.1	2212.28	8103.98	4079.44	4854.9	2862.37	3131.61
MGI:109486	peroxiredoxin 2	8		respiratory burst involved in inflammatory response			IMP	MGI:2668456	J:125361	Prdx2	A_24_P168416	PRDX2	500.186	591.398	369.565	568.807	985.981	808.245	299.414	323.407
MGI:97595	protein kinase C, alpha	11		positive regulation of inflammatory response			IMP	MGI:3029711	J:85082	Prkca	A_24_P916496	PRKCA	885.746	491.936	1033.25	402.905	1448.6	889.613	2291.36	1178.35
MGI:97601	protein kinase C, theta	2		inflammatory response			IEA	KW-0395	J:60000	Prkcq	A_23_P1374	PRKCQ	7.44324	5.37634	12.7877	7.64526	4.6729	5.42446	7.32064	6.4041
MGI:97602	protein kinase C, zeta	4		inflammatory response			IEA	KW-0395	J:60000	Prkcz	A_23_P51187	PRKCZ	5441.01	6935.48	6010.23	8715.6	4644.86	5749.93	5058.56	4943.97
MGI:99879	protein kinase D1	12		inflammatory response			IEA	KW-0395	J:60000	Prkd1	A_23_P106016	PRKD1	7.44324	6.55914	12.7877	7.64526	4.6729	5.42446	7.32064	6.4041
											A_23_P106016	PRKD1	7.44324	5.37634	12.7877	7.64526	4.6729	5.42446	7.32064	6.4041
											A_23_P106016	PRKD1	7.44324	5.37634	12.7877	7.64526	4.6729	5.42446	7.32064	6.4041
											A_23_P106016	PRKD1	7.44324	5.37634	12.7877	7.64526	4.6729	5.42446	7.32064	6.4041
											A_23_P106016	PRKD1	7.44324	5.37634	12.7877	7.64526	4.6729	5.42446	7.32064	6.4041
											A_23_P106016	PRKD1	7.44324	5.37634	12.7877	7.64526	4.6729	5.42446	7.32064	6.4041
											A_23_P106016	PRKD1	7.44324	5.37634	12.7877	7.64526	4.6729	5.42446	7.32064	6.4041
											A_23_P106016	PRKD1	7.44324	5.37634	12.7877	7.64526	4.6729	5.42446	7.32064	6.4041
											A_23_P106016	PRKD1	7.44324	5.37634	12.7877	7.64526	4.6729	5.42446	7.32064	6.4041
											A_23_P106016	PRKD1	7.44324	5.37634	12.7877	7.64526	4.6729	5.42446	7.32064	6.4041
MGI:97771	protein C	18		negative regulation of inflammatory response			ISO	P04070	J:164563	Proc	A_33_P3379922	PROC	119.836	195.699	135.55	232.416	74.7663	167.616	194.729	161.383
											A_23_P40096	PROC	14.1422	24.3011	12.7877	19.2661	9.76635	15.8937	36.0176	19.2123
MGI:1347005	proteasome subunit alpha 1	7		negative regulation of inflammatory response to antigenic stimulus			IMP		J:156236	Psma1	A_33_P3288384	PSMA1	146.632	201.613	184.143	159.786	180.841	239.761	95.9004	147.294
MGI:1347005	proteasome subunit alpha 1	7		negative regulation of inflammatory response to antigenic stimulus			TAS		J:155590	Psma1	A_23_P150286	PSMA1	10941.6	10053.8	9092.07	9097.86	15560.7	17792.2	12957.5	14985.6
MGI:1098257	proteasome (prosome, macropain) subunit, beta type 4	3		negative regulation of inflammatory response to antigenic stimulus			IMP		J:156236	Psmb4	A_23_P761	PSMB4	22478.6	21236.6	24168.8	24082.6	19252.3	22728.5	14714.5	14985.6
MGI:1321396	proline-serine-threonine phosphatase-interacting protein 1	9		inflammatory response			IEA	KW-0395	J:60000	Pstpip1	A_23_P48997	PSTPIP1	29.4752	48.7634	29.5396	62.4618	24.8598	32.3298	13.104	14.9216
MGI:106066	platelet-activating factor receptor	4		inflammatory response			IMP	MGI:3036770	J:87866	Ptafr	A_24_P102821	PTAFR	18.6081	81.7204	13.8107	93.2722	14.6262	38.351	12.3719	37.2078
											A_33_P3393537	PTAFR	2076.67	1263.44	3759.59	1926.61	1168.22	1339.84	1273.79	909.382
MGI:102966	prostaglandin D receptor	14		inflammatory response			IBA	PTN000933518	J:265628	Ptgdr	A_23_P393777	PTGDR	7.44324	5.37634	12.7877	7.64526	4.6729	5.42446	7.32064	8.70958
MGI:102966	prostaglandin D receptor	14		inflammatory response			IMP	MGI:2386956	J:98317	Ptgdr
MGI:97793	prostaglandin E receptor 1 (subtype EP1)	8		inflammatory response			IBA	PTN000933518	J:265628	Ptger1	A_23_P4808	PTGER1	10.7927	44.4624	28.3887	54.2049	4.90654	18.6059	7.32064	9.60615
MGI:97794	prostaglandin E receptor 2 (subtype EP2)	14		inflammatory response			IBA	PTN000933518	J:265628	Ptger2	A_23_P151710	PTGER2	7.44324	5.37634	12.7877	7.64526	4.6729	5.42446	7.32064	6.4041
MGI:97795	prostaglandin E receptor 3 (subtype EP3)	3		fever generation			IDA		J:70534	Ptger3	A_33_P3265739	PTGER3	7.44324	31.0753	12.7877	7.64526	4.6729	5.42446	7.32064	6.4041
MGI:97795	prostaglandin E receptor 3 (subtype EP3)	3		fever generation			IMP	MGI:2137759	J:70534	Ptger3	A_33_P3265744	PTGER3	10.3461	11.129	12.7877	7.64526	8.64486	5.42446	7.32064	6.4041
MGI:97795	prostaglandin E receptor 3 (subtype EP3)	3		inflammatory response			IBA	PTN000933518	J:265628	Ptger3	A_23_P103328	PTGER3	7.44324	5.37634	12.7877	7.64526	4.6729	5.42446	7.32064	6.4041
MGI:97795	prostaglandin E receptor 3 (subtype EP3)	3		positive regulation of fever generation			IMP		J:155398	Ptger3	A_33_P3265749	PTGER3	7.44324	5.37634	12.7877	7.64526	4.6729	5.42446	7.32064	6.4041
MGI:104311	prostaglandin E receptor 4 (subtype EP4)	15		inflammatory response			IBA	PTN000933518	J:265628	Ptger4	A_23_P148047	PTGER4	11.2393	16.2366	12.7877	13.3028	5.3271	13.9409	7.32064	20.4931
MGI:104311	prostaglandin E receptor 4 (subtype EP4)	15		negative regulation of inflammatory response			IBA	PTN002627505	J:265628	Ptger4
MGI:104311	prostaglandin E receptor 4 (subtype EP4)	15		negative regulation of inflammatory response	regulates a function/process that has the participant bone marrow macrophage		IGI	MGI:1335089	J:135247	Ptger4
MGI:104311	prostaglandin E receptor 4 (subtype EP4)	15		negative regulation of inflammatory response	regulates a function/process that has the participant bone marrow macrophage		IMP	MGI:2137850	J:135247	Ptger4
MGI:104311	prostaglandin E receptor 4 (subtype EP4)	15		negative regulation of inflammatory response			ISO	P35408	J:164563	Ptger4
MGI:104311	prostaglandin E receptor 4 (subtype EP4)	15		positive regulation of inflammatory response			IDA		J:151236	Ptger4
MGI:1927593	prostaglandin E synthase	2		regulation of fever generation			IMP		J:89960	Ptges	A_24_P403417	PTGES	23.7439	35.0538	244.245	43.8838	15.0935	36.6694	12.3719	19.7246
MGI:1927593	prostaglandin E synthase	2		regulation of inflammatory response			IMP		J:90980	Ptges
MGI:97796	prostaglandin F receptor	3		inflammatory response			IBA	PTN000933518	J:265628	Ptgfr	A_33_P3376546	PTGFR	7.44324	5.37634	12.7877	7.64526	4.6729	5.42446	7.32064	6.4041
											A_33_P3376551	PTGFR	7.44324	5.37634	12.7877	7.64526	4.6729	5.42446	7.32064	6.4041
											A_33_P3358183	PTGFR	19.7246	10.9677	12.7877	7.64526	5	5.42446	7.32064	6.4041
MGI:99535	prostaglandin I receptor (IP)	7		inflammatory response			IBA	PTN000933518	J:265628	Ptgir	A_23_P340848	PTGIR	30.6662	141.936	29.2839	143.731	18.3178	99.8101	10.2489	25.8726
MGI:1097156	prostaglandin I2 (prostacyclin) synthase	2		negative regulation of inflammatory response			ISO	Q16647	J:164563	Ptgis	A_24_P48723	PTGIS	7.44324	5.37634	12.7877	7.64526	4.6729	5.42446	7.32064	6.4041
MGI:97797	prostaglandin-endoperoxide synthase 1	2		inflammatory response			IEA	IPR029580	J:72247	Ptgs1	A_23_P216966	PTGS1	47.1157	137.097	22.1228	123.853	79.9065	99.2677	98.8287	122.318
											A_24_P64167	PTGS1	29.8474	83.3333	20.0767	92.5077	49.5327	56.4144	76.8667	49.8239
MGI:97798	prostaglandin-endoperoxide synthase 2	1		inflammatory response			ISO	RGD:620349	J:155856	Ptgs2	A_24_P250922	PTGS2	45.8504	41.828	28.6445	24.5413	16.6822	12.205	9.51684	27.2815
MGI:97798	prostaglandin-endoperoxide synthase 2	1		positive regulation of fever generation			IDA		J:155398	Ptgs2	A_24_P250922	PTGS2	44.8828	36.2903	18.9258	18.7309	18.7383	11.2286	9.59004	25.8085
MGI:97798	prostaglandin-endoperoxide synthase 2	1		positive regulation of fever generation			ISO	RGD:620349	J:155856	Ptgs2	A_24_P250922	PTGS2	47.8601	38.871	22.89	25.7645	18.5514	9.00461	16.3982	29.9712
MGI:97798	prostaglandin-endoperoxide synthase 2	1		regulation of neuroinflammatory response			IDA		J:261928	Ptgs2	A_24_P250922	PTGS2	43.4686	33.3333	32.3529	12.4618	17.4299	29.943	10.0293	23.1828
											A_24_P250922	PTGS2	47.0413	40.4839	40.1534	23.3945	16.2149	16.9243	11.8594	27.2815
											A_24_P250922	PTGS2	43.3941	38.9247	44.6291	27.0642	18.8318	11.8796	13.47	29.651
											A_24_P250922	PTGS2	48.3067	38.4408	38.6189	25.6116	22.5701	10.4692	10.6881	27.2174
											A_24_P250922	PTGS2	55.8988	34.8925	33.7596	25.2294	19.4392	8.73339	15.1537	28.8184
											A_24_P250922	PTGS2	43.2452	30.914	30.3069	20.1835	30.514	9.00461	14.5681	29.3308
											A_24_P250922	PTGS2	50.9118	31.3441	36.1892	19.1131	15.8411	7.91972	16.8375	28.9465
MGI:97804	pleiotrophin	6		leukocyte chemotaxis involved in inflammatory response			IMP		J:102069	Ptn	A_24_P870620	PTN	7.44324	5.37634	12.7877	7.64526	4.6729	5.42446	11.4202	6.4041
MGI:97806	protein tyrosine phosphatase, non-receptor type 2	18		negative regulation of inflammatory response			IMP		J:90541	Ptpn2	A_23_P309701	PTPN2	158.541	151.075	182.864	146.789	152.336	197.45	153.001	236.952
											A_32_P1445	PTPN2	548.567	401.613	601.023	430.428	452.336	483.862	819.912	787.704
											A_23_P207940	PTPN2	2158.54	1629.03	1930.95	1536.7	2205.61	1773.8	2518.3	2209.41
MGI:1289230	PX domain containing serine/threonine kinase	14		inflammatory response			ISO	Q7Z7A4	J:164563	Pxk	A_24_P140204	PXK	209.155	167.742	268.542	191.896	69.6261	133.442	197.657	162.024
MGI:1931465	PYD and CARD domain containing	7		inflammatory response			IMP	MGI:3046932	J:91292	Pycard	A_23_P26629	PYCARD	3930.03	3322.58	3823.53	3837.92	3214.95	3357.74	3543.19	2177.4
MGI:1931465	PYD and CARD domain containing	7		negative regulation of cytokine production involved in inflammatory response			ISO	Q9ULZ3	J:164563	Pycard
MGI:1931465	PYD and CARD domain containing	7		regulation of inflammatory response	regulates a function/process that has the participant liver		IMP	MGI:3686870	J:181354	Pycard
MGI:1931465	PYD and CARD domain containing	7		regulation of inflammatory response	regulates a function/process that has the participant colon		IMP	MGI:3686870	J:193522	Pycard
MGI:1929459	RAB guanine nucleotide exchange factor (GEF) 1	5		negative regulation of inflammatory response	regulates a function/process that has the participant skin		IMP	MGI:3051384	J:91790	Rabgef1	A_24_P337746	RABGEF1	796.427	892.473	819.693	1001.53	939.252	900.461	1054.17	960.615
MGI:1918910	retinoic acid receptor responder (tazarotene induced) 2	6		inflammatory response			IEA	IPR029562	J:72247	Rarres2	A_23_P134237	RARRES2	168.217	362.903	149.616	400.612	232.243	410.632	109.078	144.733
MGI:1918910	retinoic acid receptor responder (tazarotene induced) 2	6		inflammatory response			IEA	KW-0395	J:60000	Rarres2
MGI:1314635	RAS guanyl releasing protein 1	2		inflammatory response to antigenic stimulus			IMP	MGI:2386261	J:125310	Rasgrp1	A_23_P124642	RASGRP1	7.44324	9.56989	12.7877	7.64526	4.6729	11.4456	7.32064	6.4041
MGI:97874	RB transcriptional corepressor 1	14		negative regulation of inflammatory response			IMP		J:257024	Rb1	A_23_P204850	RB1	1816.15	2145.16	1713.56	1934.25	2626.17	2853.27	2013.18	2439.96
											A_23_P204850	RB1	1607.74	2247.31	1918.16	1873.09	2691.59	2999.73	2166.91	2343.9
											A_23_P204850	RB1	1838.48	2118.28	1982.1	1636.09	2556.07	2847.84	2101.03	2561.64
											A_23_P204850	RB1	1950.13	2247.31	1841.43	1666.67	2602.8	2663.41	2035.14	2439.96
											A_23_P204850	RB1	1920.36	2236.56	1969.31	1704.89	2644.86	2994.3	2320.64	2536.02
											A_23_P204850	RB1	1905.47	2177.42	1879.8	1567.28	2677.57	2988.88	2057.1	2356.71
											A_23_P204850	RB1	1786.38	2107.53	2020.46	1674.31	2570.09	2788.18	2042.46	2395.13
											A_23_P204850	RB1	1860.81	2274.19	1879.8	1727.83	2752.33	2690.53	2306	2548.83
											A_23_P204850	RB1	1868.25	2107.53	2007.67	1613.15	2602.8	2744.78	2027.82	2465.58
											A_23_P204850	RB1	1979.9	2247.31	1930.95	1643.73	2644.86	2831.57	2144.95	2363.11
MGI:96522	recombination signal binding protein for immunoglobulin kappa J region	5		inflammatory response to antigenic stimulus			IMP	MGI:1857411	J:123631	Rbpj	A_23_P29994	RBPJ	3237.81	3043.01	3107.42	3249.24	3112.15	3352.32	3323.57	2561.64
MGI:109408	regenerating islet-derived 3 alpha	6		acute-phase response			IEA	KW-0011	J:60000	Reg3a	A_23_P119936	REG3A	9.37849	6.07527	12.7877	7.64526	5.37383	8.1367	7.32064	6.4041
MGI:109408	regenerating islet-derived 3 alpha	6		inflammatory response			IEA	KW-0395	J:60000	Reg3a
MGI:97478	regenerating islet-derived 3 beta	6		acute-phase response			IEA	KW-0011	J:60000	Reg3b
MGI:97478	regenerating islet-derived 3 beta	6		inflammatory response			IEA	KW-0395	J:60000	Reg3b
MGI:109406	regenerating islet-derived 3 gamma	6		acute-phase response			IEA	KW-0011	J:60000	Reg3g
MGI:109406	regenerating islet-derived 3 gamma	6		inflammatory response			IEA	KW-0395	J:60000	Reg3g
MGI:97897	reticuloendotheliosis oncogene	11		inflammatory response			IBA	PTN000652441	J:265628	Rel	A_23_P56938	REL	104.95	134.409	92.0716	123.089	146.262	150.258	109.81	135.127
MGI:103290	v-rel reticuloendotheliosis viral oncogene homolog A (avian)	19		inflammatory response			IBA	PTN000652441	J:265628	Rela	A_33_P3209433	RELA	279.866	365.591	162.404	372.324	308.878	311.364	113.47	167.787
MGI:103290	v-rel reticuloendotheliosis viral oncogene homolog A (avian)	19		inflammatory response			ISO	Q04206	J:164563	Rela	A_23_P104689	RELA	448.083	607.527	318.414	592.507	428.505	502.848	365.3	492.475
MGI:103290	v-rel reticuloendotheliosis viral oncogene homolog A (avian)	19		regulation of inflammatory response			IDA		J:170429	Rela	A_23_P104689	RELA	425.009	586.022	278.772	561.162	442.523	442.094	346.998	480.948
MGI:103290	v-rel reticuloendotheliosis viral oncogene homolog A (avian)	19		regulation of inflammatory response			IMP	MGI:3775205	J:210175	Rela	A_23_P104689	RELA	433.197	596.774	276.215	547.401	471.962	491.456	397.511	489.273
											A_23_P104689	RELA	459.248	612.903	289.003	583.333	465.888	476.268	377.013	463.016
											A_23_P104689	RELA	436.174	596.774	306.905	600.917	463.551	461.08	395.315	451.489
											A_23_P104689	RELA	451.06	602.15	301.79	614.679	450	443.721	376.281	411.143
											A_23_P104689	RELA	494.231	623.656	309.463	559.633	490.654	504.475	375.549	480.948
											A_23_P104689	RELA	468.18	607.527	324.808	601.682	500	458.367	429.722	486.712
											A_23_P104689	RELA	443.617	586.022	333.76	592.507	500	458.367	412.884	473.904
											A_23_P104689	RELA	501.674	580.645	336.317	594.801	485.981	473.013	412.152	502.722
MGI:103289	avian reticuloendotheliosis viral (v-rel) oncogene related B	7		inflammatory response			IBA	PTN000652441	J:265628	Relb	A_23_P55706	RELB	6274.65	8548.39	5856.78	9021.4	3401.87	6780.58	2027.82	6211.98
MGI:2444684	rhomboid domain containing 3	11		regulation of acute inflammatory response			IMP	MGI:5516031	J:197348	Rhbdd3	A_33_P3274069	RHBDD3	2359.51	1978.49	2966.75	2339.45	1523.36	1974.5	2152.27	2324.69
MGI:1926007	RPTOR independent companion of MTOR, complex 2	15		regulation of inflammatory response			IMP	MGI:3703321	J:215205	Rictor	A_32_P193322	RICTOR	1414.22	1623.66	1329.92	1368.5	677.57	965.555	1142.02	1396.09
MGI:108212	receptor (TNFRSF)-interacting serine-threonine kinase 1	13		inflammatory response			IEA	KW-0395	J:60000	Ripk1	A_33_P3279059	RIPK1	1272.79	1263.44	1138.11	1139.14	1014.02	965.555	1149.34	1203.97
MGI:108212	receptor (TNFRSF)-interacting serine-threonine kinase 1	13		positive regulation of inflammatory response			IMP		J:285926	Ripk1
MGI:108212	receptor (TNFRSF)-interacting serine-threonine kinase 1	13		positive regulation of inflammatory response			ISO	Q13546	J:164563	Ripk1
MGI:104661	RAR-related orphan receptor alpha	9		negative regulation of inflammatory response			IBA	PTN000638096	J:265628	Rora	A_23_P26124	RORA	25.8281	77.957	25.1918	68.6544	12.5234	29.6718	39.3851	76.2088
MGI:104661	RAR-related orphan receptor alpha	9		negative regulation of inflammatory response			ISO	P35398	J:164563	Rora
MGI:1930076	ribosomal protein S6 kinase, polypeptide 4	19		inflammatory response			IEA	KW-0395	J:60000	Rps6ka4	A_23_P35791	RPS6KA4	848.53	564.516	684.143	578.746	1126.17	857.065	669.107	659.622
MGI:1920336	ribosomal protein S6 kinase, polypeptide 5	12		inflammatory response			IEA	KW-0395	J:60000	Rps6ka5	A_23_P37375	RPS6KA5	372.162	591.398	322.251	523.7	467.289	537.022	327.233	361.191
											A_33_P3316562	RPS6KA5	22.7763	18.1183	20.7161	15.9021	7.38318	15.1343	28.1845	6.4041
MGI:1333780	ribosomal protein S19	7		negative regulation of respiratory burst involved in inflammatory response			ISO	P39019	J:164563	Rps19	A_23_P119130	RPS19	94529.2	78494.7	94245.5	88685	85046.8	82451.9	56222.5	38360.6
MGI:1333780	ribosomal protein S19	7		positive regulation of respiratory burst involved in inflammatory response			ISO	P39019	J:164563	Rps19	A_24_P134074	RPS19	125046	103226	125703	107034	88317.8	86248.9	72547.6	59814.3
MGI:1915835	reticulon 4	11		leukocyte migration involved in inflammatory response			IMP		J:169605	Rtn4	A_33_P3233550	RTN4	13249	18387.1	10588.2	15137.6	18271	20992.7	8638.36	14537.3
MGI:1339365	sphingosine-1-phosphate receptor 3	13		inflammatory response			IMP	MGI:2182637	J:133917	S1pr3	A_33_P3281283	S1PR3	7.44324	5.37634	12.7877	7.64526	4.6729	5.42446	7.32064	6.4041
MGI:2687194	S100 calcium binding protein A7A	3		inflammatory response	has the participant keratinocyte		IDA		J:168000	S100a7a	A_33_P3393504	S100A7A	7.44324	5.37634	12.7877	11.2385	4.6729	5.42446	7.32064	6.4041
MGI:2687194	S100 calcium binding protein A7A	3		inflammatory response			IGI	MGI:104798 MGI:893592	J:168000	S100a7a	A_24_P280274	S100A7A	7.44324	5.37634	12.7877	7.64526	4.6729	5.42446	7.32064	6.4041
MGI:88244	S100 calcium binding protein A8 (calgranulin A)	3		inflammatory response			IEA	KW-0395	J:60000	S100a8	A_23_P434809	S100A8	7.44324	5.37634	12.7877	7.64526	5.14019	5.42446	7.32064	6.4041
MGI:88244	S100 calcium binding protein A8 (calgranulin A)	3		leukocyte migration involved in inflammatory response			IBA	PTN000181680	J:265628	S100a8
MGI:88244	S100 calcium binding protein A8 (calgranulin A)	3		leukocyte migration involved in inflammatory response			ISO	P05109	J:164563	S100a8
MGI:88244	S100 calcium binding protein A8 (calgranulin A)	3		positive regulation of inflammatory response			ISO	P05109	J:164563	S100a8
MGI:88244	S100 calcium binding protein A8 (calgranulin A)	3		regulation of inflammatory response			IEA	IPR028474	J:72247	S100a8
MGI:1338947	S100 calcium binding protein A9 (calgranulin B)	3		chronic inflammatory response			IBA	PTN000181699	J:265628	S100a9	A_23_P23048	S100A9	7.44324	15.0538	12.7877	13.5321	4.76635	18.0092	7.32064	6.4041
MGI:1338947	S100 calcium binding protein A9 (calgranulin B)	3		inflammatory response			IEA	KW-0395	J:60000	S100a9
MGI:1338947	S100 calcium binding protein A9 (calgranulin B)	3		leukocyte migration involved in inflammatory response			IBA	PTN000181699	J:265628	S100a9
MGI:1338947	S100 calcium binding protein A9 (calgranulin B)	3		leukocyte migration involved in inflammatory response			ISO	P06702	J:164563	S100a9
MGI:1338947	S100 calcium binding protein A9 (calgranulin B)	3		positive regulation of inflammatory response			ISO	P06702	J:164563	S100a9
MGI:1338947	S100 calcium binding protein A9 (calgranulin B)	3		regulation of inflammatory response			IEA	IPR028475	J:72247	S100a9
MGI:98221	serum amyloid A 1	7		acute-phase response			IEA	KW-0011	J:60000	Saa1	A_24_P335092	SAA1	73.6881	236.021	88.2353	260.703	58.8785	117.168	7.32064	20.5572
MGI:98222	serum amyloid A 2	7		acute-phase response			IEA	KW-0011	J:60000	Saa2	A_33_P3408918	SAA2	52.9959	310.753	33.6317	321.101	42.3832	142.663	7.32064	34.326
MGI:98223	serum amyloid A 3	7		acute-phase response			IEA	KW-0011	J:60000	Saa3=SAA3P	A_33_P3408913	SAA2	7.44324	6.12903	12.7877	7.64526	4.6729	5.42446	7.32064	6.4041
											A_24_P556318	SAA3P	7.44324	5.37634	12.7877	7.64526	6.40187	5.42446	7.32064	6.4041
MGI:98224	serum amyloid A 4	7		acute-phase response			IEA	KW-0011	J:60000	Saa4	A_23_P87238	SAA4	10.9416	11.4516	17.2634	7.64526	4.6729	5.42446	7.32064	26.7051
											A_23_P87238	SAA4	7.44324	6.72043	12.7877	11.2385	4.6729	9.43857	10.0293	6.4041
											A_23_P87238	SAA4	7.44324	7.09677	12.7877	7.64526	4.6729	5.42446	7.32064	6.4041
											A_23_P87238	SAA4	7.44324	5.37634	12.7877	9.40367	5.18692	5.42446	7.32064	6.4041
											A_23_P87238	SAA4	7.44324	6.55914	12.7877	7.64526	4.6729	5.42446	7.32064	6.4041
											A_23_P87238	SAA4	7.44324	5.75269	12.7877	8.10398	4.6729	5.42446	7.32064	6.4041
											A_23_P87238	SAA4	7.44324	5.37634	14.4501	8.63915	6.40187	6.23813	7.32064	6.4041
											A_23_P87238	SAA4	9.60179	5.37634	12.7877	7.64526	4.6729	5.64144	7.32064	6.4041
											A_23_P87238	SAA4	7.44324	5.37634	12.7877	7.64526	4.6729	5.42446	9.22401	6.4041
											A_23_P87238	SAA4	7.44324	8.49462	12.7877	7.64526	12.8972	5.47871	7.32064	6.4041
MGI:2448490	strawberry notch 2	10		regulation of inflammatory response			IBA	PTN000976766	J:265628	Sbno2	A_33_P3298587	SBNO2	1116.49	946.236	1145.78	1047.4	929.906	1204.23	1390.92	1671.47
MGI:2448490	strawberry notch 2	10		regulation of inflammatory response			IMP		J:133009	Sbno2	A_33_P3220152	SBNO2	4235.2	2580.65	5294.12	4128.44	2588.78	3016	1259.15	838.937
MGI:2448490	strawberry notch 2	10		regulation of inflammatory response			ISO	Q9Y2G9	J:164563	Sbno2
MGI:98919	secretoglobin, family 1A, member 1 (uteroglobin)	19		regulation of inflammatory response	regulates a function/process that has the participant T cell		IDA		J:105523	Scgb1a1	A_23_P150583	SCGB1A1	66.0216	52.4193	95.0128	68.9603	45.2804	53.214	62.8843	38.2965
MGI:107636	sodium channel, voltage-gated, type IX, alpha	2		inflammatory response			IMP	MGI:3053098	J:92442	Scn9a	A_24_P3005	SCN9A	15.7797	12.5269	12.7877	8.56269	4.6729	5.42446	7.32064	6.4041
											A_24_P792124	SCN9A	7.44324	5.37634	12.7877	7.64526	7.28972	5.42446	7.32064	6.4041
MGI:1931787	SCY1-like 1 (S. cerevisiae)	19		inflammatory response	happens in motor neuron,happens in spinal cord ventral horn		IGI	MGI:1921385	J:262629	Scyl1	A_24_P30314	SCYL1	7443.24	6182.8	8286.45	7798.16	7242.99	7268.78	9370.42	9862.32
MGI:1931787	SCY1-like 1 (S. cerevisiae)	19		inflammatory response	happens in motor neuron,happens in spinal cord ventral horn		IMP	MGI:5469960	J:262629	Scyl1
MGI:1921385	SCY1-like 3 (S. cerevisiae)	1		inflammatory response	happens in motor neuron,happens in spinal cord ventral horn		IGI	MGI:1931787	J:262629	Scyl3	A_23_P74320	SCYL3	218.831	242.473	180.307	230.887	244.86	291.836	331.625	299.712
MGI:1349162	syndecan 1	12		inflammatory response			ISO	RGD:3648	J:155856	Sdc1	A_23_P16944	SDC1	4570.15	4279.57	3312.02	4197.25	5093.46	4209.38	4480.23	3669.55
MGI:1919374	SEH1-like (S. cerevisiae	18		cytokine production involved in inflammatory response			IMP		J:163990	Seh1l	A_33_P3409934	SEH1L	573.874	324.731	662.404	332.569	658.878	694.331	646.413	806.917
											A_24_P407930	SEH1L	1168.59	827.957	983.376	718.655	1990.65	1432.06	1581.26	1620.24
MGI:98278	selectin, endothelial cell	1		inflammatory response			ISO	RGD:3654	J:155856	Sele	A_23_P97112	SELE	7.44324	5.37634	12.7877	7.64526	4.6729	5.42446	7.32064	6.4041
											A_33_P3421053	SELE	7.81541	5.37634	12.7877	7.64526	4.6729	5.42446	7.32064	6.4041
MGI:95994	selenoprotein S	7		negative regulation of acute inflammatory response to antigenic stimulus			ISO	Q9BQE4	J:164563	Selenos=SELS	A_33_P3251289	SELENOS/SELS	582.062	774.193	421.995	709.48	967.289	1063.2	407.028	947.807
MGI:95994	selenoprotein S	7		negative regulation of inflammatory response			IC	GO:0032720	J:131465	Selenos=SELS
MGI:98280	selectin, platelet	1		inflammatory response			IMP	MGI:1857245	J:77329	Selp	A_23_P137697	SELP	7.44324	5.48387	12.7877	7.64526	4.6729	5.42446	7.32064	6.4041
MGI:1306826	sema domain, immunoglobulin domain (Ig), and GPI membrane anchor, (semaphorin) 7A	9		inflammatory response			IEA	KW-0395	J:60000	Sema7a	A_23_P106389	SEMA7A	12.8768	51.0753	12.7877	53.8226	5.56075	45.4028	7.32064	25.3602
MGI:1306826	sema domain, immunoglobulin domain (Ig), and GPI membrane anchor, (semaphorin) 7A	9		regulation of inflammatory response			IBA	PTN002592905	J:265628	Sema7a	A_23_P106389	SEMA7A	18.4592	54.8387	12.7877	49.4648	4.6729	39.0019	7.32064	30.9958
MGI:1306826	sema domain, immunoglobulin domain (Ig), and GPI membrane anchor, (semaphorin) 7A	9		regulation of inflammatory response			IDA		J:121431	Sema7a	A_23_P106389	SEMA7A	16.2263	52.7419	17.7749	64.9847	9.53271	42.582	7.32064	36.0551
											A_23_P106389	SEMA7A	19.8735	51.5591	12.7877	42.6606	6.02804	46.1622	7.32064	31.188
											A_23_P106389	SEMA7A	20.0223	52.0968	12.7877	47.7829	7.85046	43.3957	7.32064	35.4147
											A_23_P106389	SEMA7A	21.0644	50.5914	12.7877	44.419	10.8878	45.3485	7.32064	34.8383
											A_23_P106389	SEMA7A	19.7246	53.1183	18.1586	50.1529	10.2804	45.5655	7.32064	32.2126
											A_23_P106389	SEMA7A	25.9769	57.5269	18.9258	59.4037	6.58878	45.457	7.32064	27.4095
											A_23_P106389	SEMA7A	18.757	46.3978	12.7877	36.0092	6.54205	40.0868	7.32064	22.2222
											A_23_P106389	SEMA7A	19.278	47.0968	34.399	74.2355	7.28972	42.9617	7.32064	31.9565
MGI:891970	serine (or cysteine) preptidase inhibitor, clade A, member 1B	12		acute-phase response			IEA	KW-0011	J:60000	Serpina1b	A_33_P3289659	SERPINA1	7.44324	5.37634	12.7877	7.64526	4.6729	5.42446	7.32064	6.4041
MGI:105045	serine (or cysteine) peptidase inhibitor, clade A, member 3N	12		acute-phase response			IEA	KW-0011	J:60000	Serpina3n	A_23_P2920	SERPINA3	31.5594	45.1613	16.4962	44.7248	20.514	18.9856	26.5007	66.6026
											A_33_P3399788	SERPINA3	66.1705	118.28	80.8184	111.621	64.0187	66.7209	53.7335	86.4553
MGI:1913472	serine (or cysteine) peptidase inhibitor, clade B, member 1a	13		inflammatory response			IDA		J:273525	Serpinb1a	A_23_P162918	SERPINA3	50.093	26.2366	85.5499	27.5229	23.3177	20.9927	13.6896	21.4537
											A_23_P214330	SERPINB1	5202.83	6989.24	4245.52	6804.28	7383.17	7377.27	7979.5	5533.14
MGI:106603	serine (or cysteine) peptidase inhibitor, clade B, member 9	13		acute inflammatory response to antigenic stimulus			IMP	MGI:3687210	J:152360	Serpinb9	A_24_P295010	SERPINB9	76.6654	174.731	62.0204	165.902	78.0373	182.262	69.6193	90.9382
MGI:97608	serine (or cysteine) peptidase inhibitor, clade E, member 1	5		positive regulation of inflammatory response			ISO	P05121	J:164563	Serpine1	A_24_P158089	SERPINE1	30.4429	27.0968	27.7494	28.6697	9.57944	21.9148	7.32064	19.2763
MGI:97608	serine (or cysteine) peptidase inhibitor, clade E, member 1	5		positive regulation of leukotriene production involved in inflammatory response			ISO	P05121	J:164563	Serpine1	A_24_P158089	SERPINE1	21.0644	32.1505	39.6419	18.578	7.85046	16.5446	7.32064	16.7147
											A_24_P158089	SERPINE1	27.1678	27.1505	17.6471	23.0122	10.9346	12.9645	7.32064	6.4041
											A_24_P158089	SERPINE1	25.307	26.1828	21.6112	17.2783	10.4206	17.0328	7.32064	6.4041
											A_24_P158089	SERPINE1	20.8411	23.3871	19.821	15.6728	10.4673	8.35367	7.90629	11.8476
											A_24_P158089	SERPINE1	24.7116	22.8495	22.89	22.9358	9.15888	13.5612	9.00439	6.4041
											A_24_P158089	SERPINE1	22.3297	19.5699	16.7519	15.367	6.54205	8.57065	7.32064	6.4041
											A_24_P158089	SERPINE1	17.5661	22.3656	15.0895	14.4495	5.88785	6.0754	15.3001	6.4041
											A_24_P158089	SERPINE1	24.5627	20.9677	27.8772	16.6667	6.58878	10.9032	7.32064	8.13321
											A_24_P158089	SERPINE1	52.6237	24.0323	24.4245	30.8868	14.9533	5.42446	7.32064	9.2219
MGI:108080	serine (or cysteine) peptidase inhibitor, clade F, member 1	11		negative regulation of inflammatory response			ISO	RGD:631369	J:155856	Serpinf1	A_23_P100660	SERPINF1	28.8054	28.172	46.9309	33.7156	9.01869	23.5964	12.8111	11.6555
MGI:107173	serine (or cysteine) peptidase inhibitor, clade F, member 2	11		acute-phase response			IEA	KW-0011	J:60000	Serpinf2	A_23_P89270	SERPINF2	9.89952	6.82796	12.7877	7.64526	11.1682	5.42446	7.39385	10.5668
MGI:1913333	SET domain containing 6	8		regulation of inflammatory response			ISO	Q8TBK2	J:164563	Setd6	A_33_P3315355	SETD6	470.413	376.344	675.192	377.676	485.981	515.324	593.704	526.417
											A_23_P129358	SETD6	553.777	366.667	607.417	337.921	696.261	585.842	532.943	513.609
MGI:2444110	sphingomyelin synthase 1	19		inflammatory response			ISO	RGD:727912	J:155856	Sgms1	A_32_P163125	SGMS1	172.683	199.462	123.785	154.434	237.85	139.409	202.05	206.852
MGI:1913331	SHANK-associated RH domain interacting protein	15		negative regulation of inflammatory response			IMP		J:170809 J:170810	Sharpin	A_33_P3380567	SHARPIN	5790.84	4602.15	6381.07	5703.36	4598.13	4431.79	5139.09	3976.95
											A_33_P3213551	SHARPIN	6200.22	5037.63	7416.88	6146.79	4906.54	4860.32	4428.99	3387.77
MGI:1921887	sedoheptulokinase	11		regulation of inflammatory response			IDA		J:185274	Shpk	A_23_P310350	SHPK	600.67	489.247	592.071	538.991	658.878	640.087	712.299	562.921
MGI:1344402	single immunoglobulin and toll-interleukin 1 receptor (TIR) domain	7		acute-phase response			IMP		J:85151	Sigirr	A_23_P84344	SIGIRR	7815.41	3397.85	10127.9	4197.25	5607.47	3694.06	5512.44	3439
MGI:1932475	sialic acid binding Ig-like lectin E	7		negative regulation of inflammatory response	regulates a function/process that happens in oligodendrocyte		IMP		J:204167	Siglece
MGI:2443630	sialic acid binding Ig-like lectin G	7		negative regulation of inflammatory response to wounding			IPI	P24807	J:244884	Siglecg
MGI:2443630	sialic acid binding Ig-like lectin G	7		negative regulation of inflammatory response to wounding			ISO	Q96LC7	J:164563	Siglecg
MGI:108563	signal-regulatory protein alpha	2		negative regulation of cytokine production involved in inflammatory response	happens in macrophage,is a part of cellular response to lipopolysaccharide		IGI	URS00002075FA_10090	J:263378	Sirpa	A_23_P210708	SIRPA	7.44324	5.37634	12.9156	7.64526	4.6729	5.42446	10.3221	6.4041
MGI:108563	signal-regulatory protein alpha	2		negative regulation of cytokine production involved in inflammatory response	happens in macrophage,regulates a function/process that happens in macrophage,is a part of cellular response to lipopolysaccharide		IMP		J:126125	Sirpa
MGI:108563	signal-regulatory protein alpha	2		negative regulation of inflammatory response			ISO	P78324	J:164563	Sirpa
MGI:1351314	signaling lymphocytic activation molecule family member 1	1		leukocyte chemotaxis involved in inflammatory response			IMP	MGI:3044919	J:229624	Slamf1	A_33_P3352827	SLAMF1	7.44324	5.37634	12.7877	7.64526	4.6729	5.42446	7.32064	6.4041
											A_23_P62647	SLAMF1	23.9673	21.4516	34.0153	23.5474	27.757	26.5799	20.4978	9.15786
MGI:1921998	SLAM family member 8	1		leukocyte chemotaxis involved in inflammatory response			IMP	MGI:5442794	J:229624	Slamf8	A_23_P200138	SLAMF8	7.44324	5.37634	12.7877	7.64526	4.6729	5.42446	7.32064	6.4041
MGI:1921998	SLAM family member 8	1		negative regulation of respiratory burst involved in inflammatory response			IMP	MGI:5442794	J:229624	Slamf8
MGI:99828	solute carrier family 7 (cationic amino acid transporter, y+ system), member 2	8		nitric oxide production involved in inflammatory response	has the participant lung alveolus,regulates a function/process caused by the action of macrophage		IMP	MGI:2150359	J:114692	Slc7a2	A_33_P3316539	SLC7A2	192.036	167.204	166.24	164.373	467.289	367.779	604.685	270.894
MGI:99828	solute carrier family 7 (cationic amino acid transporter, y+ system), member 2	8		nitric oxide production involved in inflammatory response	regulates a function/process caused by the action of macrophage		IMP	MGI:2150359	J:69414	Slc7a2
MGI:99828	solute carrier family 7 (cationic amino acid transporter, y+ system), member 2	8		regulation of inflammatory response	regulates a function/process that has the participant lung		IMP	MGI:2150359	J:114692	Slc7a2
MGI:1345275	solute carrier family 11 (proton-coupled divalent metal ion transporters), member 1	1		inflammatory response			IMP	MGI:1857755	J:146917	Slc11a1	A_33_P3702055	SLC11A1	83.3643	77.4194	132.992	99.3884	70.0934	79.1972	69.8389	64.041
											A_33_P3317005	SLC11A1	7.44324	5.37634	12.7877	7.64526	4.6729	5.42446	7.32064	6.4041
MGI:1315205	slit guidance ligand 2	5		negative regulation of inflammatory response			ISO	RGD:69310	J:155856	Slit2	A_23_P144348	SLIT2	7.44324	5.37634	12.7877	7.64526	4.6729	5.42446	7.32064	6.4041
MGI:1201674	SMAD family member 3	9		negative regulation of inflammatory response			IMP		J:59673	Smad3	A_23_P48936	SMAD3	2299.96	2413.98	2698.21	2561.16	1359.81	2213.18	2423.13	4015.37
											A_23_P48936	SMAD3	2337.18	2494.62	2800.51	2576.45	1303.74	2088.42	2379.21	3836.06
											A_23_P48936	SMAD3	2411.61	2478.49	2864.45	2599.39	1560.75	2218.61	2620.79	4271.54
											A_23_P48936	SMAD3	2389.28	2456.99	2890.02	2385.32	1406.54	2066.72	2481.7	4220.3
											A_23_P48936	SMAD3	2634.91	2521.51	2890.02	2629.97	1415.89	1974.5	2606.15	4322.77
											A_23_P48936	SMAD3	2419.05	2510.75	2966.75	2530.58	1401.87	2093.84	2467.06	3912.91
											A_23_P48936	SMAD3	2322.29	2220.43	2800.51	2507.65	1383.18	2055.87	2364.57	3797.63
											A_23_P48936	SMAD3	2299.96	2440.86	2915.6	2431.19	1476.63	2093.84	2650.07	4092.22
											A_23_P48936	SMAD3	2590.25	2569.89	2979.54	2568.81	1350.47	1996.2	2547.58	4021.77
											A_23_P48936	SMAD3	2500.93	2440.86	2890.02	2584.1	1373.83	2023.33	2452.42	3804.04
MGI:1916022	sphingomyelin phosphodiesterase, acid-like 3B	4		inflammatory response			IEA	KW-0395	J:60000	Smpdl3b	A_23_P160881	SMPDL3B	127.279	152.151	88.2353	187.309	206.075	204.502	136.164	163.305
MGI:1916022	sphingomyelin phosphodiesterase, acid-like 3B	4		negative regulation of inflammatory response			IMP		J:224870	Smpdl3b
MGI:109356	synaptosomal-associated protein 23	2		histamine secretion by mast cell			ISO	O00161	J:164563	Snap23	A_33_P3305974	SNAP23	95.2735	129.032	85.9335	147.554	85.0467	115.541	117.13	134.486
MGI:1277151	synuclein, alpha	6		positive regulation of inflammatory response			ISO	P37840	J:164563	Snca	A_23_P29939	SNCA	8.11314	43.1183	12.7877	10.6269	5.14019	41.8226	7.32064	43.74
											A_23_P29939	SNCA	7.44324	12.4194	12.7877	13.3792	5.09346	15.08	7.32064	14.025
											A_23_P29939	SNCA	7.44324	18.0108	12.7877	7.64526	4.6729	5.42446	7.32064	17.5472
											A_23_P29939	SNCA	7.44324	5.75269	12.7877	7.64526	4.6729	11.2286	7.32064	20.0448
											A_23_P29939	SNCA	7.44324	5.37634	12.7877	7.64526	4.6729	8.19094	7.32064	18.8281
											A_23_P29939	SNCA	7.44324	12.8495	12.7877	7.64526	4.6729	5.42446	7.32064	13.8969
											A_23_P29939	SNCA	7.44324	5.37634	12.7877	7.64526	4.6729	10.0353	7.32064	14.9216
											A_23_P29939	SNCA	7.44324	5.37634	12.7877	7.64526	4.6729	5.42446	7.32064	18.8281
											A_23_P29939	SNCA	7.44324	7.09677	12.7877	7.64526	4.6729	6.61785	7.32064	15.7541
											A_23_P29939	SNCA	7.44324	5.37634	12.7877	7.64526	4.90654	9.54706	25.2562	13.3205
MGI:1916400	sorting nexin 4	16		positive regulation of histamine secretion by mast cell			ISO	O95219	J:164563	Snx4	A_23_P72568	SNX4	774.097	1102.15	698.21	1009.17	869.158	889.613	739.385	749.28
MGI:1201791	suppressor of cytokine signaling 3	11		negative regulation of inflammatory response			IGI	MGI:1933533	J:163717	Socs3	A_23_P207058	SOCS3	43.022	102.688	38.2353	97.8593	16.6822	70.518	17.0571	27.9219
MGI:2385459	suppressor of cytokine signaling 5	17		negative regulation of inflammatory response	is a part of vascular endothelial cell response to fluid shear stress,is a part of cellular response to low-density lipoprotein particle stimulus,happens in blood vessel endothelial cell		IMP		J:223623	Socs5	A_24_P328492	SOCS5	168.962	194.624	103.836	167.431	173.364	167.616	242.313	320.205
MGI:98351	superoxide dismutase 1, soluble	16		negative regulation of inflammatory response	happens in monocyte		IGI	URS0000021B51_10090	J:268032	Sod1	A_23_P154840	SOD1	21511	26021.5	22506.4	26070.3	20654.2	28586.9	17423.1	19532.5
MGI:2146885	spermatogenesis associated 2	2		regulation of inflammatory response			ISO	Q9UM82	J:164563	Spata2	A_23_P210554	SPATA2	28.8798	38.2796	19.6931	45.3364	78.9719	45.457	63.1039	79.4108
MGI:1316649	sphingosine kinase 1	11		inflammatory response			IMP	MGI:3526071	J:133917	Sphk1	A_33_P3222069	SPHK1	1510.98	1209.68	1943.73	1980.12	1037.38	1366.96	790.629	806.917
MGI:1316649	sphingosine kinase 1	11		regulation of microglial cell activation			IMP		J:261928	Sphk1
MGI:1316649	sphingosine kinase 1	11		regulation of neuroinflammatory response			IMP		J:261928	Sphk1
MGI:1316649	sphingosine kinase 1	11		regulation of neuroinflammatory response			ISO	RGD:620048	J:155856	Sphk1
MGI:98384	sialophorin	7		negative regulation of type IV hypersensitivity			IMP	MGI:1857246	J:88252	Spn	A_33_P3404706	SPN	12.8024	8.87097	12.7877	9.17431	7.66355	5.42446	12.4451	6.4041
MGI:2178742	stabilin 1	14		inflammatory response			IEA	KW-0395	J:60000	Stab1	A_23_P32500	STAB1	45.2549	5.37634	12.7877	7.64526	4.6729	5.42446	7.32064	6.4041
MGI:1926193	signal transducing adaptor family member 1	5		positive regulation of microglial cell activation			IMP		J:144524	Stap1
MGI:2139090	START domain containing 7	2		inflammatory response	happens in lung		IMP	MGI:4433666	J:242746	Stard7	A_23_P120237	STARD7	2486.04	2919.35	1483.38	2645.26	2901.87	2685.11	1544.66	1652.26
MGI:2139090	START domain containing 7	2		inflammatory response	happens in skin		IMP	MGI:4433666	J:242746	Stard7	A_23_P120237	STARD7	2396.72	2752.69	1432.22	2477.06	2892.52	2739.35	1581.26	1639.45
											A_23_P120237	STARD7	2500.93	2962.36	1547.31	2660.55	3107.48	2663.41	1610.54	1850.79
											A_23_P120237	STARD7	2404.17	2758.06	1470.59	2568.81	2855.14	2652.56	1530.01	1530.58
											A_23_P120237	STARD7	2389.28	2833.33	1534.53	2622.32	3023.36	2788.18	1661.79	1633.05
											A_23_P120237	STARD7	2493.49	2833.33	1572.89	2683.49	3060.75	2717.66	1588.58	1729.11
											A_23_P120237	STARD7	2508.37	2962.36	1598.46	2522.94	3149.53	2874.97	1676.43	1805.96
											A_23_P120237	STARD7	2448.83	2801.08	1560.1	2668.2	3009.35	2663.41	1573.94	1626.64
											A_23_P120237	STARD7	2359.51	2661.29	1445.01	2500	3042.05	2647.14	1573.94	1607.43
											A_23_P120237	STARD7	2553.03	2784.95	1560.1	2607.03	3074.77	2663.41	1734.99	1690.68
MGI:103038	signal transducer and activator of transcription 3	11		acute-phase response			IEA	KW-0011	J:60000	Stat3	A_23_P100795	STAT3	73.4648	96.2365	36.445	87.9205	85.0467	124.763	65.8126	89.6574
MGI:103038	signal transducer and activator of transcription 3	11		inflammatory response			IMP		J:239159	Stat3	A_23_P100795	STAT3	67.6591	101.075	45.5243	84.8624	86.9159	93.8432	57.467	96.7019
MGI:103038	signal transducer and activator of transcription 3	11		positive regulation of cytokine production involved in inflammatory response			ISO	P40763	J:164563	Stat3	A_23_P100795	STAT3	65.8727	88.7097	51.1509	85.6269	81.3084	92.7583	59.4436	101.185
											A_24_P116805	STAT3	102.717	149.462	72.2506	147.554	145.327	168.701	90.776	108.229
											A_23_P100795	STAT3	63.5653	100	44.2455	78.7462	83.6448	96.5554	68.3016	87.0958
											A_23_P100795	STAT3	75.1768	92.4731	57.8005	109.327	88.785	81.9094	64.6413	101.185
											A_23_P100795	STAT3	70.8597	98.9247	59.0793	81.0398	84.5794	96.013	65.959	99.2635
											A_23_P100795	STAT3	75.1768	86.5591	45.0128	74.8471	81.3084	98.7252	72.8404	105.668
											A_23_P100795	STAT3	95.2735	100.538	44.6291	87.9205	92.5233	119.881	73.9385	92.8594
											A_23_P100795	STAT3	73.3904	100	52.6854	81.0398	90.1869	80.2821	61.8594	96.0615
											A_23_P100795	STAT3	72.7949	92.4731	45.2685	80.2752	95.3271	93.8432	68.2284	94.7807
											A_23_P68031	STAT4	7.96427	42.8495	12.7877	44.1132	5.04673	23.3252	7.32064	64.6814
											A_23_P305198	STAT4	7.44324	5.37634	12.7877	7.64526	46.7289	5.42446	7.32064	6.4041
MGI:103036	signal transducer and activator of transcription 5A	11		positive regulation of inflammatory response			IGI	MGI:103035	J:98325	Stat5a	A_23_P207367	STAT5A	35.0577	53.7634	39.3862	46.0245	35.6542	48.0607	53.6603	34.0058
MGI:103035	signal transducer and activator of transcription 5B	11		acute-phase response			ISO	RGD:3774	J:155856	Stat5b	A_33_P3380867	STAT5B	378.117	280.108	478.261	278.287	481.308	326.01	583.455	375.921
MGI:103035	signal transducer and activator of transcription 5B	11		positive regulation of inflammatory response			IGI	MGI:103036	J:98325	Stat5b
MGI:1919762	stimulator of interferon response cGAMP interactor 1	18		regulation of inflammatory response			IGI	MGI:1328317	J:239522	Sting1=TMEM173	A_23_P61371	TMEM173/STING1	2158.54	4139.78	1291.56	3723.24	1406.54	1274.75	841.874	967.02
MGI:1858416	serine/threonine kinase 39	2		regulation of inflammatory response			IDA		J:179189	Stk39	A_24_P19544	STK39	2679.57	1994.62	1828.64	1865.44	2649.53	1833.47	2855.05	2805
MGI:1934135	succinate receptor 1	3		positive regulation of inflammatory response	happens in adipose tissue		IMP	MGI:3828087	J:243305	Sucnr1	A_24_P265832	SUCNR1	7.44324	5.37634	12.7877	7.64526	4.6729	5.42446	7.32064	6.4041
MGI:99515	spleen tyrosine kinase	13		serotonin secretion by platelet			IMP		J:40327	Syk	A_23_P9255	SYK	527.726	385.484	349.105	366.208	691.589	393.816	527.086	408.582
											A_23_P9255	SYK	512.839	406.452	358.056	350.917	677.57	359.1	486.823	390.01
											A_23_P9255	SYK	511.351	395.699	364.45	366.973	682.243	375.373	543.924	411.143
											A_23_P9255	SYK	485.299	374.731	360.614	352.447	700.934	366.151	501.464	413.705
											A_23_P9255	SYK	523.26	380.645	359.335	367.737	705.607	411.175	540.264	389.369
											A_23_P9255	SYK	503.908	371.505	354.22	363.15	682.243	382.425	539.532	393.212
											A_23_P9255	SYK	491.998	356.989	367.007	376.911	654.205	365.066	575.402	415.626
											A_23_P9255	SYK	471.157	341.398	345.268	328.746	663.551	393.816	517.569	376.561
											A_23_P9255	SYK	535.913	379.57	359.335	350.917	672.897	373.203	551.244	405.38
											A_23_P9255	SYK	509.862	375.806	375.959	363.914	752.336	413.344	536.603	391.291
MGI:1859547	synaptotagmin XI	3		negative regulation of microglial cell activation			IDA		J:244524	Syt11	A_24_P248240	SYT11	7.44324	5.37634	12.7877	7.64526	4.6729	5.42446	7.32064	6.4041
MGI:98474	tachykinin 1	6		inflammatory response			IBA	PTN002257995	J:265628	Tac1	A_24_P38290	TAC1	7.44324	5.37634	12.7877	7.64526	5.18692	5.42446	13.47	6.4041
MGI:98474	tachykinin 1	6		inflammatory response			IDA		J:90690	Tac1
MGI:98474	tachykinin 1	6		positive regulation of acute inflammatory response			ISO	RGD:3807	J:155856	Tac1
MGI:1931130	tachykinin 4	11		inflammatory response			IBA	PTN002257995	J:265628	Tac4	A_33_P3258046	TAC4	8.4853	36.2366	12.7877	22.5535	11.4486	11.8253	7.32064	6.4041
MGI:3046463	TAFA chemokine like family member 3	3		negative regulation of microglial cell activation			IBA	PTN001273110	J:265628	Tafa3=FAM19A3	A_32_P352743	FAM19A3/TAFA3	7.44324	5.37634	12.7877	7.64526	4.6729	5.42446	7.32064	6.4041
MGI:3046463	TAFA chemokine like family member 3	3		negative regulation of microglial cell activation	happens in inflammatory macrophage		IDA		J:219578	Tafa3=FAM19A3
MGI:3046463	TAFA chemokine like family member 3	3		positive regulation of microglial cell activation			IBA	PTN001273110	J:265628	Tafa3=FAM19A3
MGI:3046463	TAFA chemokine like family member 3	3		positive regulation of microglial cell activation	happens in alternatively activated macrophage		IDA		J:219578	Tafa3=FAM19A3
MGI:2442280	T cell-interacting, activating receptor on myeloid cells 1	7		positive regulation of cytokine production involved in inflammatory response			IDA		J:243472	Tarm1	A_33_P3405769	TARM1	7.44324	5.37634	12.7877	7.64526	4.6729	5.42446	7.32064	6.4041
MGI:1914831	TBC1 domain family, member 23	16		regulation of inflammatory response			IMP	MGI:3857844	J:181861	Tbc1d23	A_23_P212728	TBC1D23	453.294	817.204	361.892	760.703	672.897	737.727	642.752	1095.1
MGI:98496	thromboxane A2 receptor	10		inflammatory response			IBA	PTN000933518	J:265628	Tbxa2r	A_23_P90357	TBXA2R	11.7603	10.4839	13.9386	19.2661	5.70093	10.7404	7.32064	6.4041
MGI:98496	thromboxane A2 receptor	10		inflammatory response			IMP	MGI:2667333	J:98317	Tbxa2r	A_33_P3307886	TBXA2R	744.324	908.602	783.888	825.688	584.112	721.454	340.41	390.65
											A_23_P355471	TBXA2R	253.07	111.29	538.363	189.602	107.477	86.249	125.183	94.7807
MGI:1350931	T cell, immune regulator 1, ATPase, H+ transporting, lysosomal V0 protein A3	19		inflammatory response			IMP		J:194087	Tcirg1	A_33_P3219965	TCIRG1	3386.67	3779.57	5115.09	5504.59	1929.91	2782.75	2825.77	2555.24
MGI:1306805	trefoil factor 2 (spasmolytic protein 1)	17		negative regulation of inflammatory response	regulates a function/process that has the participant stomach		IMP	MGI:2179101	J:116628	Tff2	A_23_P57364	TFF2	292.519	440.86	257.033	412.844	178.037	278.275	143.485	232.469
MGI:1306805	trefoil factor 2 (spasmolytic protein 1)	17		negative regulation of inflammatory response	regulates a function/process that has the participant pyloric antrum		IMP	MGI:2179101	J:127260	Tff2
MGI:98725	transforming growth factor, beta 1	7		inflammatory response			IMP	MGI:1857258	J:2892	Tgfb1	A_24_P79054	TGFB1	250.093	396.774	187.979	431.193	339.252	400.868	132.504	113.353
MGI:98725	transforming growth factor, beta 1	7		inflammatory response			IMP	MGI:1857671	J:50848	Tgfb1	A_24_P79054	TGFB1	273.911	393.548	173.913	430.428	354.206	406.292	133.968	124.88
MGI:98725	transforming growth factor, beta 1	7		inflammatory response			ISO	P01137	J:164563	Tgfb1	A_24_P79054	TGFB1	256.792	377.419	204.604	420.489	356.542	427.99	134.7	114.633
											A_24_P79054	TGFB1	270.19	397.312	189.258	409.786	367.757	415.514	131.772	123.599
											A_24_P79054	TGFB1	279.866	406.452	209.719	389.908	333.645	401.953	134.7	113.993
											A_24_P79054	TGFB1	271.678	424.193	200.767	416.667	417.289	419.854	136.164	123.599
											A_24_P79054	TGFB1	279.122	383.333	205.882	425.841	369.159	393.816	138.36	120.397
											A_24_P79054	TGFB1	291.775	389.247	167.519	422.018	406.542	397.613	120.791	104.387
											A_24_P79054	TGFB1	279.122	386.559	205.882	406.728	400.934	422.023	134.7	126.161
											A_24_P79054	TGFB1	285.821	376.344	210.997	415.138	373.364	408.462	140.556	113.353
MGI:98731	transglutaminase 2, C polypeptide	2		positive regulation of inflammatory response			ISO	RGD:621081	J:155856	Tgm2	A_24_P923251	TGM2	788.984	1204.3	804.348	1376.15	551.401	1139.14	385.066	890.17
											A_32_P86763	TGM2	703.386	1274.19	459.079	1032.11	588.785	683.482	195.461	236.311
MGI:98737	thrombospondin 1	2		inflammatory response			IMP	MGI:2154534	J:100142	Thbs1	A_33_P3415820	THBS1	17.045	39.8387	36.7008	45.2599	23.4112	30.3227	11.2006	20.7493
MGI:98737	thrombospondin 1	2		inflammatory response			ISO	P07996	J:164563	Thbs1	A_24_P142118	THBS1	242.65	290.86	272.378	318.043	158.411	206.672	123.719	153.698
MGI:2446213	thymocyte selection associated family member 2	4		inflammatory response			IEA	KW-0395	J:60000	Themis2=C1orf38	A_24_P85775	C1orf38/THEMIS2	7.44324	10.2151	18.6701	8.10398	6.35514	5.53295	7.32064	6.4041
MGI:2147032	toll-like receptor adaptor molecule 1	17		inflammatory response			IEA	KW-0395	J:60000	Ticam1	A_23_P90311	TICAM1	4711.57	7043.01	4744.24	7370.03	3014.02	6400.87	2620.79	5494.72
MGI:2147032	toll-like receptor adaptor molecule 1	17		positive regulation of cytokine production involved in inflammatory response			IBA	PTN002932982	J:265628	Ticam1	A_23_P376096	TICAM1	63.5653	89.2473	46.5473	103.976	65.4205	98.1828	27.672	50.9766
MGI:2147032	toll-like receptor adaptor molecule 1	17		positive regulation of cytokine production involved in inflammatory response	regulates a function/process that happens in macrophage		IMP		J:158401	Ticam1
MGI:3040056	toll-like receptor adaptor molecule 2	18		inflammatory response			IEA	KW-0395	J:60000	Ticam2
MGI:98752	tissue inhibitor of metalloproteinase 1	X		connective tissue replacement involved in inflammatory response wound healing			IDA		J:191745	Timp1	A_23_P62115	TIMP1	2128.77	3548.39	2007.67	3922.02	1738.32	2864.12	1332.36	2126.16
MGI:2152213	toll-interleukin 1 receptor (TIR) domain-containing adaptor protein	9		inflammatory response			IEA	KW-0395	J:60000	Tirap	A_23_P397856	TIRAP	79.6427	76.8817	86.1892	87.156	88.3177	98.1828	65.7394	73.0067
											A_23_P202905	TIRAP	86.3417	62.9032	78.5166	72.7829	88.3177	99.8101	58.2723	70.4451
											A_33_P3252719	TIRAP	37.0674	27.0968	52.4297	24.6177	27.4299	28.4242	29.5022	31.8924
MGI:1341295	toll-like receptor 1	5		inflammatory response			IBA	PTN000687652	J:265628	Tlr1	A_23_P10873	TLR1	8.9319	19.6237	12.7877	9.09786	4.6729	32.6553	7.32064	6.4041
											A_23_P10873	TLR1	7.44324	9.46237	12.7877	7.64526	4.6729	5.42446	8.27233	33.4294
											A_23_P10873	TLR1	7.44324	21.3441	12.7877	17.5841	4.6729	5.42446	7.32064	8.64554
											A_23_P10873	TLR1	7.44324	15.3763	12.7877	13.9908	4.6729	5.42446	7.32064	6.4041
											A_23_P10873	TLR1	7.44324	17.5806	12.7877	7.64526	4.6729	5.42446	7.32064	6.4041
											A_23_P10873	TLR1	7.44324	16.129	12.7877	8.40979	4.6729	5.42446	7.32064	6.4041
											A_23_P10873	TLR1	8.262	15.7527	12.7877	7.64526	4.6729	5.42446	7.32064	6.4041
											A_23_P10873	TLR1	8.9319	15.9677	12.7877	7.64526	4.6729	5.42446	7.32064	6.4041
											A_23_P10873	TLR1	7.44324	10.9677	12.7877	7.79817	4.6729	5.42446	7.32064	6.4041
											A_23_P10873	TLR1	42.3521	21.129	12.7877	9.09786	4.6729	5.42446	7.32064	6.4041
MGI:1346060	toll-like receptor 2	3		inflammatory response			IBA	PTN000687652	J:265628	Tlr2	A_23_P92499	TLR2	7.44324	5.37634	12.7877	7.64526	4.6729	30.16	7.32064	6.4041
MGI:1346060	toll-like receptor 2	3		inflammatory response			ISO	RGD:735138	J:155856	Tlr2	A_23_P92499	TLR2	7.44324	9.94624	12.7877	7.64526	4.85981	5.42446	7.32064	6.4041
MGI:1346060	toll-like receptor 2	3		positive regulation of inflammatory response	regulates a function/process that happens in mononuclear phagocyte,is a part of cellular response to amyloid-beta		IGI	CPX-1134	J:180762	Tlr2	A_23_P92499	TLR2	7.44324	5.37634	12.7877	7.64526	4.6729	5.42446	7.32064	6.4041
MGI:1346060	toll-like receptor 2	3		positive regulation of inflammatory response			ISO	O60603	J:164563	Tlr2	A_23_P92499	TLR2	7.44324	5.37634	12.7877	7.64526	4.6729	5.42446	7.32064	6.4041
											A_23_P92499	TLR2	7.44324	5.37634	12.7877	7.64526	4.6729	5.42446	7.32064	6.4041
											A_23_P92499	TLR2	7.44324	5.37634	12.7877	7.64526	4.6729	5.42446	7.32064	6.4041
											A_23_P92499	TLR2	7.44324	5.37634	12.7877	7.64526	4.6729	5.42446	7.32064	6.4041
											A_23_P92499	TLR2	7.44324	5.37634	12.7877	7.64526	4.6729	5.42446	7.32064	6.4041
											A_23_P92499	TLR2	7.44324	5.37634	12.7877	7.64526	4.6729	5.42446	7.32064	6.4041
											A_23_P92499	TLR2	7.44324	5.37634	12.7877	7.64526	4.6729	5.42446	7.32064	6.4041
MGI:2156367	toll-like receptor 3	8		inflammatory response			IBA	PTN000687652	J:265628	Tlr3	A_23_P29922	TLR3	278.377	196.237	212.276	157.492	83.1775	73.7727	101.757	119.116
MGI:2156367	toll-like receptor 3	8		positive regulation of inflammatory response			IEA	IPR027173	J:72247	Tlr3
MGI:96824	toll-like receptor 4	4		inflammatory response			IBA	PTN000687652	J:265628	Tlr4	A_32_P66881	TLR4	284.332	152.688	126.598	110.092	98.5981	35.1505	109.078	36.5674
MGI:96824	toll-like receptor 4	4		nitric oxide production involved in inflammatory response	has the participant bone marrow,regulates a function/process caused by the action of macrophage		IMP	MGI:1857718	J:59296	Tlr4	A_24_P69538	TLR4	280.61	112.903	419.437	143.731	24.3925	29.7803	103.221	33.1092
MGI:96824	toll-like receptor 4	4		positive regulation of cytokine production involved in inflammatory response	regulates a function/process that happens in macrophage		IGI	Q9Y2C9	J:158401	Tlr4
MGI:96824	toll-like receptor 4	4		positive regulation of cytokine production involved in inflammatory response			ISO	O00206	J:164563	Tlr4
MGI:96824	toll-like receptor 4	4		positive regulation of inflammatory response	happens in macrophage		IGI	O00206	J:158401	Tlr4
MGI:96824	toll-like receptor 4	4		positive regulation of inflammatory response			ISO	RGD:3870	J:155856	Tlr4
MGI:96824	toll-like receptor 4	4		positive regulation of inflammatory response			ISO	O00206	J:164563	Tlr4
MGI:96824	toll-like receptor 4	4		regulation of inflammatory response			IMP		J:131398	Tlr4
MGI:1858171	toll-like receptor 5	1		inflammatory response			IBA	PTN000687652	J:265628	Tlr5	A_23_P85903	TLR5	7.44324	5.69893	12.7877	7.64526	5.93458	5.42446	8.78477	6.4041
											A_33_P3263423	TLR5	66.9148	43.9785	85.9335	55.4281	59.8131	48.0065	46.7789	34.5821
MGI:1341296	toll-like receptor 6	5		inflammatory response			IBA	PTN000687652	J:265628	Tlr6	A_23_P256561	TLR6	10.1972	15.1613	18.0307	10.2447	4.6729	8.35367	8.41874	9.60615
MGI:1341296	toll-like receptor 6	5		inflammatory response			ISO	RGD:1303030	J:155856	Tlr6
MGI:1341296	toll-like receptor 6	5		positive regulation of cytokine production involved in inflammatory response	regulates a function/process that happens in macrophage		IGI	O00206	J:158401	Tlr6
MGI:1341296	toll-like receptor 6	5		positive regulation of inflammatory response	happens in macrophage		IGI	O00206	J:158401	Tlr6
MGI:2176882	toll-like receptor 7	X		inflammatory response			IEA	KW-0395	J:60000	Tlr7	A_23_P85240	TLR7	7.44324	5.37634	12.7877	7.64526	4.6729	5.42446	7.32064	6.4041
MGI:2176887	toll-like receptor 8	X		inflammatory response			IEA	IPR027175	J:72247	Tlr8	A_23_P73837	TLR8	7.44324	5.37634	12.7877	7.64526	4.6729	5.42446	7.32064	6.4041
MGI:2176887	toll-like receptor 8	X		inflammatory response			IEA	KW-0395	J:60000	Tlr8
MGI:1932389	toll-like receptor 9	9		inflammatory response			IEA	KW-0395	J:60000	Tlr9	A_33_P3380807	TLR9	7.44324	5.37634	12.7877	7.64526	4.6729	5.42446	7.32064	6.4041
MGI:1932389	toll-like receptor 9	9		positive regulation of inflammatory response			IEA	IPR027181	J:72247	Tlr9
MGI:1932389	toll-like receptor 9	9		regulation of inflammatory response			IMP		J:131398	Tlr9
MGI:3045226	toll-like receptor 11	14		inflammatory response			IBA	PTN000687652	J:265628	Tlr11
MGI:3045221	toll-like receptor 12	4		inflammatory response			IBA	PTN000687652	J:265628	Tlr12
MGI:3045213	toll-like receptor 13	X		inflammatory response			IBA	PTN000687652	J:265628	Tlr13
MGI:104798	tumor necrosis factor	17		chronic inflammatory response to antigenic stimulus			ISO	P01375	J:164563	Tnf	A_23_P376488	TNF	85.5973	295.699	46.0358	281.346	9.29906	106.319	7.32064	40.602
MGI:104798	tumor necrosis factor	17		inflammatory response			IGI	MGI:2687194 MGI:893592	J:168000	Tnf
MGI:104798	tumor necrosis factor	17		inflammatory response			ISO	P01375	J:164563	Tnf
MGI:104798	tumor necrosis factor	17		inflammatory response			TAS		J:4753 J:17976	Tnf
MGI:104798	tumor necrosis factor	17		leukocyte activation involved in inflammatory response	is a part of reactive gliosis		TAS		J:243491	Tnf
MGI:104798	tumor necrosis factor	17		positive regulation of chronic inflammatory response to antigenic stimulus	regulates a function/process that has the participant limb		IGI	MGI:104797	J:115034	Tnf
MGI:104798	tumor necrosis factor	17		positive regulation of cytokine production involved in inflammatory response			ISO	P01375	J:164563	Tnf
MGI:104798	tumor necrosis factor	17		positive regulation of fever generation			IDA		J:155398	Tnf
MGI:104798	tumor necrosis factor	17		positive regulation of inflammatory response			ISO	RGD:3876	J:155856	Tnf
MGI:104798	tumor necrosis factor	17		regulation of inflammatory response			IDA		J:211147	Tnf
MGI:1196377	tumor necrosis factor, alpha-induced protein 3	10		inflammatory response			IEA	KW-0395	J:60000	Tnfaip3	A_24_P157926	TNFAIP3	75.1768	113.441	57.0332	104.74	24.2991	107.947	20.205	113.993
MGI:1196377	tumor necrosis factor, alpha-induced protein 3	10		negative regulation of chronic inflammatory response			IMP		J:127624	Tnfaip3
MGI:1196377	tumor necrosis factor, alpha-induced protein 3	10		negative regulation of granuloma formation			NAS		J:127624	Tnfaip3
MGI:1196377	tumor necrosis factor, alpha-induced protein 3	10		negative regulation of inflammatory response			IDA		J:196955	Tnfaip3
MGI:1196377	tumor necrosis factor, alpha-induced protein 3	10		negative regulation of inflammatory response			IMP		J:170265	Tnfaip3
MGI:1195266	tumor necrosis factor alpha induced protein 6	2		negative regulation of inflammatory response			IBA	PTN002930557	J:265628	Tnfaip6	A_23_P165624	TNFAIP6	7.44324	5.37634	12.7877	7.64526	4.6729	5.42446	7.32064	6.4041
MGI:1195266	tumor necrosis factor alpha induced protein 6	2		negative regulation of inflammatory response			ISO	P98066	J:164563	Tnfaip6
MGI:1917019	tumor necrosis factor, alpha-induced protein 8-like 2	3		negative regulation of inflammatory response			IBA	PTN000298385	J:265628	Tnfaip8l2	A_23_P46356	TNFAIP8L2	7.44324	5.37634	12.7877	7.64526	4.6729	5.42446	7.32064	6.4041
MGI:1917019	tumor necrosis factor, alpha-induced protein 8-like 2	3		negative regulation of inflammatory response			IMP	MGI:3810526	J:172407	Tnfaip8l2
MGI:1314884	tumor necrosis factor receptor superfamily, member 1a	6		inflammatory response			IBA	PTN002930098	J:265628	Tnfrsf1a	A_23_P139722	TNFRSF1A	428.731	452.151	416.88	477.829	361.215	526.173	451.684	653.218
MGI:1314884	tumor necrosis factor receptor superfamily, member 1a	6		inflammatory response			IMP	MGI:1857468	J:45147 J:52096	Tnfrsf1a	A_23_P139722	TNFRSF1A	448.828	462.903	384.91	479.358	370.093	457.825	428.258	607.749
MGI:1314884	tumor necrosis factor receptor superfamily, member 1a	6		negative regulation of inflammatory response			ISO	P19438	J:164563	Tnfrsf1a	A_23_P139722	TNFRSF1A	412.356	438.71	378.517	486.239	350	437.212	437.042	574.448
MGI:1314884	tumor necrosis factor receptor superfamily, member 1a	6		positive regulation of inflammatory response	happens in keratinocyte		IMP	MGI:1857261 MGI:2652655	J:208995	Tnfrsf1a	A_23_P139722	TNFRSF1A	419.799	423.118	410.486	438.074	336.916	386.222	440.703	640.41
MGI:1314884	tumor necrosis factor receptor superfamily, member 1a	6		positive regulation of inflammatory response	regulates a function/process that has the participant radio-carpal joint		IMP	MGI:1861040	J:72219	Tnfrsf1a	A_23_P139722	TNFRSF1A	417.566	422.043	391.304	427.37	370.093	429.618	459.736	616.715
											A_23_P139722	TNFRSF1A	451.805	422.581	368.286	430.428	377.57	438.297	450.952	604.547
											A_23_P139722	TNFRSF1A	419.799	474.731	400.256	458.716	422.897	425.278	508.785	653.218
											A_23_P139722	TNFRSF1A	470.413	460.215	414.322	477.829	379.439	439.382	477.306	616.715
											A_23_P139722	TNFRSF1A	455.527	419.892	469.309	545.872	390.187	435.042	464.861	629.523
											A_23_P139722	TNFRSF1A	444.362	436.021	434.783	438.838	385.981	436.67	476.574	659.622
MGI:1314883	tumor necrosis factor receptor superfamily, member 1b	4		inflammatory response			IMP	MGI:1860087	J:45147	Tnfrsf1b	A_24_P54174	TNFRSF1B	7.44324	21.5054	12.7877	7.64526	4.6729	5.42446	7.32064	6.4041
MGI:1314883	tumor necrosis factor receptor superfamily, member 1b	4		negative regulation of inflammatory response	regulates a function/process that has the participant radio-carpal joint		IMP	MGI:1857262	J:72219	Tnfrsf1b	A_33_P3322274	TNFRSF1B	7.44324	12.8495	12.7877	13.9908	6.4486	8.08245	7.32064	6.4041
MGI:1314883	tumor necrosis factor receptor superfamily, member 1b	4		negative regulation of neuroinflammatory response			IBA	PTN002933906	J:265628	Tnfrsf1b
MGI:1314883	tumor necrosis factor receptor superfamily, member 1b	4		negative regulation of neuroinflammatory response	happens in oligodendrocyte,happens in oligodendrocyte precursor cell		IMP		J:231813	Tnfrsf1b
MGI:1314883	tumor necrosis factor receptor superfamily, member 1b	4		regulation of neuroinflammatory response	happens in microglial cell,regulates a function/process that happens in microglial cell,happens in spinal cord,regulates a function/process that happens in spinal cord|happens in microglial cell,happens in macrophage,regulates a function/process that happens in spleen,regulates T cell proliferation|happens in microglial cell,happens in macrophage,regulates a function/process that happens in splee…		IGI	Q9Z0D9	J:240627	Tnfrsf1b
MGI:104512	tumor necrosis factor receptor superfamily, member 4	4		inflammatory response			IBA	PTN002936384	J:265628	Tnfrsf4	A_33_P3286157	TNFRSF4	16.2263	16.9355	22.1228	17.5076	8.92523	10.4692	10.6149	6.4041
MGI:104512	tumor necrosis factor receptor superfamily, member 4	4		inflammatory response			IMP	MGI:1859871	J:87871	Tnfrsf4
MGI:104512	tumor necrosis factor receptor superfamily, member 4	4		inflammatory response			IPI	P43488	J:87166	Tnfrsf4
MGI:1314891	tumor necrosis factor receptor superfamily, member 11a, NFKB activator	1		positive regulation of fever generation by positive regulation of prostaglandin secretion			IMP		J:155398	Tnfrsf11a	A_23_P390518	TNFRSF11A	72.8694	62.9032	54.9872	37.844	50	21.8063	112.006	43.1636
MGI:104511	tumor necrosis factor (ligand) superfamily, member 4	1		acute inflammatory response			IMP		J:164885	Tnfsf4	A_23_P126836	TNFSF4	7.44324	5.37634	12.7877	7.64526	4.6729	5.42446	7.32064	6.4041
MGI:104511	tumor necrosis factor (ligand) superfamily, member 4	1		inflammatory response			IBA	PTN000426255	J:265628	Tnfsf4
MGI:104511	tumor necrosis factor (ligand) superfamily, member 4	1		inflammatory response			IPI	PR:P47741	J:87166	Tnfsf4
MGI:104511	tumor necrosis factor (ligand) superfamily, member 4	1		positive regulation of inflammatory response			ISO	P23510	J:164563	Tnfsf4
MGI:104511	tumor necrosis factor (ligand) superfamily, member 4	1		regulation of inflammatory response			IDA		J:169800	Tnfsf4
MGI:1100089	tumor necrosis factor (ligand) superfamily, member 11	14		positive regulation of fever generation by positive regulation of prostaglandin secretion			IDA		J:155398	Tnfsf11	A_33_P3503029	TNFSF11	7.44324	5.37634	12.7877	7.64526	4.6729	5.42446	7.32064	6.4041
											A_23_P99386	TNFSF11	7.44324	5.69893	13.2992	7.64526	4.6729	5.42446	7.32064	6.4041
MGI:2673064	tumor necrosis factor (ligand) superfamily, member 18	1		positive regulation of inflammatory response	happens in colon		IMP		J:206613	Tnfsf18	A_23_P115444	TNFSF18	7.44324	5.37634	12.7877	7.64526	5.37383	7.97396	7.32064	6.4041
											A_23_P115444	TNFSF18	7.44324	5.37634	12.7877	7.64526	4.6729	5.42446	7.32064	6.4041
											A_23_P115444	TNFSF18	7.44324	5.37634	12.7877	7.64526	4.6729	5.42446	7.32064	6.4041
											A_23_P115444	TNFSF18	7.44324	5.37634	12.7877	7.64526	4.6729	5.42446	7.32064	6.4041
											A_23_P115444	TNFSF18	7.44324	5.37634	12.7877	7.64526	4.6729	5.42446	7.32064	6.4041
											A_23_P115444	TNFSF18	7.44324	5.37634	12.7877	7.64526	4.6729	5.42446	7.32064	6.4041
											A_23_P115444	TNFSF18	7.44324	5.37634	12.7877	7.64526	5.18692	5.42446	7.32064	6.4041
											A_23_P115444	TNFSF18	7.44324	5.37634	12.7877	7.64526	4.6729	6.61785	9.66325	6.4041
											A_23_P115444	TNFSF18	7.44324	5.37634	13.8107	7.64526	4.6729	5.42446	7.32064	6.4041
											A_23_P115444	TNFSF18	18.3104	5.37634	12.7877	7.64526	4.6729	5.42446	7.32064	6.4041
MGI:1926194	TNFAIP3 interacting protein 1	11		inflammatory response			IEA	KW-0395	J:60000	Tnip1	A_23_P30435	TNIP1	3833.27	3833.33	3452.68	3769.11	2172.9	3021.43	2064.42	2388.73
MGI:1926194	TNFAIP3 interacting protein 1	11		positive regulation of inflammatory response			IMP		J:180054	Tnip1
MGI:1926194	TNFAIP3 interacting protein 1	11		regulation of inflammatory response			IEA	IPR033372	J:72247	Tnip1
MGI:2386643	TNFAIP3 interacting protein 2	5		inflammatory response			IEA	KW-0395	J:60000	Tnip2	A_23_P258418	TNIP2	296.241	467.742	236.573	429.664	322.43	363.982	154.466	183.798
MGI:1891808	toll interacting protein	7		inflammatory response			IEA	KW-0395	J:60000	Tollip	A_24_P287189	TOLLIP	51.4328	89.7849	36.3171	82.5688	47.6635	77.5698	57.3938	85.1745
											A_33_P3385101	TOLLIP	3825.83	4881.72	3606.14	5894.49	3299.06	5039.33	3462.66	4137.05
MGI:96942	tryptase beta 2	17		inflammatory response			TAS		J:72596	Tpsb2
MGI:109200	TNFRSF1A-associated via death domain	8		positive regulation of inflammatory response			ISO	Q15628	J:164563	Tradd	A_23_P54649	TRADD	2054.33	3220.43	1815.86	3264.53	2200.93	2587.47	2203.51	2350.3
MGI:2143599	TRAF3 interacting protein 2	10		inflammatory response			IEA	KW-0395	J:60000	Traf3ip2	A_23_P110879	TRAF3IP2	29.9963	39.0323	18.6701	30.581	48.1308	39.6528	49.634	42.9715
											A_23_P110879	TRAF3IP2	35.7276	40.914	25.3197	32.1865	39.8131	35.0963	58.0527	48.6071
											A_23_P110879	TRAF3IP2	39.5236	40.2688	18.7979	34.5566	48.1308	31.6789	48.0966	43.3557
											A_33_P3343428	TRAF3IP2	295.497	282.258	244.245	314.985	292.99	253.322	225.476	158.822
											A_23_P110879	TRAF3IP2	36.9929	40.2688	26.7263	26.1468	41.4486	32.4925	56.6618	49.1194
											A_23_P110879	TRAF3IP2	29.4752	33.4409	20.3325	29.1284	45.3271	36.5609	65.8858	44.1242
											A_23_P110879	TRAF3IP2	41.4589	44.7312	25.3197	36.0092	63.5514	36.3981	46.4861	39.1931
											A_23_P110879	TRAF3IP2	39.3003	44.4086	24.0409	31.2691	56.0747	33.3062	58.7848	45.0208
											A_23_P110879	TRAF3IP2	42.2032	45.5376	30.0511	28.8226	39.8131	27.0681	55.1976	39.9616
											A_23_P110879	TRAF3IP2	41.0123	45.3763	22.89	26.9878	49.5327	30.7025	58.3455	40.4739
											A_23_P110879	TRAF3IP2	36.9929	34.7312	27.2378	27.1407	39.7663	23.4337	48.5359	39.001
											A_23_P323761	TRAF3IP3	7.44324	5.37634	12.7877	9.48012	4.6729	5.47871	7.32064	6.4041
											A_33_P3281403	TRAF3IP3	7.44324	5.37634	12.7877	7.64526	4.6729	7.16029	7.32064	6.4041
MGI:1930005	triggering receptor expressed on myeloid cells 1	17		acute inflammatory response			IEA	IPR039141	J:72247	Trem1	A_23_P19333	TREM1	7.44324	5.37634	12.7877	7.64526	4.6729	5.42446	7.32064	6.4041
											A_33_P3319905	TREM1	7.44324	5.37634	12.7877	7.64526	4.6729	5.42446	7.32064	6.4041
MGI:1913150	triggering receptor expressed on myeloid cells 2	17		neuroinflammatory response			IMP		J:264653	Trem2	A_24_P12397	TREM2	7.44324	5.37634	12.7877	7.64526	4.6729	5.42446	7.32064	6.4041
MGI:1913150	triggering receptor expressed on myeloid cells 2	17		positive regulation of microglial cell activation			IBA	PTN001724592	J:265628	Trem2
MGI:1913150	triggering receptor expressed on myeloid cells 2	17		positive regulation of microglial cell activation			IMP		J:215678 J:274782	Trem2
MGI:1913150	triggering receptor expressed on myeloid cells 2	17		positive regulation of microglial cell activation			ISO	Q9NZC2	J:164563	Trem2
MGI:1913150	triggering receptor expressed on myeloid cells 2	17		positive regulation of neuroinflammatory response			IMP		J:274782	Trem2
MGI:1328317	three prime repair exonuclease 1	9		inflammatory response			IMP	MGI:3052754	J:92264 J:243357	Trex1	A_33_P3383866	TREX1	2910.31	1182.8	3657.29	1513.76	887.85	1003.53	980.966	736.472
MGI:1328317	three prime repair exonuclease 1	9		inflammatory response			IMP	MGI:5751220	J:220965	Trex1
MGI:1328317	three prime repair exonuclease 1	9		inflammatory response to antigenic stimulus			IMP	MGI:3052754	J:207137	Trex1
MGI:1328317	three prime repair exonuclease 1	9		regulation of inflammatory response			IGI	MGI:1859179 MGI:1919762	J:239522	Trex1
MGI:1914123	TLR4 interactor with leucine-rich repeats	6		inflammatory response			IEA	KW-0395	J:60000	Tril	A_24_P183664	TRIL	7.44324	5.37634	12.7877	7.64526	4.6729	5.80418	7.32064	7.62088
MGI:3036269	tripartite motif-containing 55	3		leukocyte migration involved in inflammatory response	is a part of inflammatory response,is a part of defense response to virus,happens in lung		IMP	MGI:3773035	J:268979	Trim55	A_23_P123402	TRIM55	7.44324	5.37634	12.7877	7.64526	4.6729	5.42446	7.32064	6.4041
											A_33_P3850216	TRIM55	7.44324	5.37634	12.7877	7.64526	4.6729	5.42446	7.32064	6.4041
											A_23_P123402	TRIM55	7.44324	5.37634	12.7877	10.8563	7.61682	14.3748	21.6691	6.66026
											A_23_P123402	TRIM55	7.44324	5.37634	12.7877	7.64526	4.6729	5.42446	8.56515	6.4041
											A_23_P123402	TRIM55	7.44324	5.37634	12.7877	7.64526	4.6729	6.94331	11.2738	6.4041
											A_23_P123402	TRIM55	8.0387	5.37634	12.7877	7.64526	4.6729	5.42446	9.44363	6.4041
											A_23_P123402	TRIM55	12.5047	5.37634	12.7877	7.64526	12.9906	12.1508	7.32064	6.4041
											A_23_P123402	TRIM55	9.75065	5.37634	12.7877	7.64526	5.74766	5.42446	10.1025	6.4041
											A_23_P123402	TRIM55	7.44324	5.37634	12.7877	7.64526	4.6729	6.34662	16.4714	6.4041
											A_23_P123402	TRIM55	7.74098	5.37634	12.7877	7.64526	4.6729	5.42446	16.0322	6.4041
											A_23_P123402	TRIM55	7.44324	7.7957	35.9335	10.0153	4.6729	5.42446	10.4685	6.4041
MGI:1336991	transformation related protein 73	4		inflammatory response			IMP	MGI:1859911	J:60896	Trp73
MGI:1341787	transient receptor potential cation channel, subfamily V, member 1	11		fever generation			IMP	MGI:1934023	J:104828	Trpv1	A_23_P375281	TRPV1	133.978	248.925	167.519	312.691	129.439	296.176	356.515	379.763
											A_33_P3314952	TRPV1	7.44324	5.37634	16.624	15.2141	4.6729	9.00461	9.44363	6.66026
MGI:1926945	transient receptor potential cation channel, subfamily V, member 4	5		positive regulation of inflammatory response	happens in adipose tissue,is upstream of positive regulation of macrophage chemotaxis		IMP		J:188264	Trpv4	A_24_P13381	TRPV4	7.44324	5.37634	12.7877	7.64526	4.6729	5.42446	14.8609	6.4041
MGI:1855696	thymic stromal lymphopoietin	18		positive regulation of inflammatory response			ISO	Q969D9	J:164563	Tslp	A_33_P3221783	TSLP	7.44324	5.37634	12.7877	7.64526	4.6729	5.42446	7.32064	6.4041
MGI:1917997	tetraspanin 2	3		inflammatory response			IGI	MGI:97623	J:201143	Tspan2	A_24_P62659	TSPAN2	7.44324	5.37634	12.7877	7.64526	4.6729	5.42446	7.32064	6.4041
MGI:2147036	tau tubulin kinase 1	17		positive regulation of microglial cell activation			ISO	Q5TCY1	J:164563	Ttbk1	A_33_P3215282	TTBK1	71.6784	203.763	111.253	247.707	64.9533	162.191	104.685	65.9622
											A_33_P3392374	TTBK1	7.44324	5.37634	12.7877	7.64526	4.6729	5.42446	7.32064	6.4041
MGI:3651956	Ttc39a opposite strand RNA 1	4		inflammatory response			IMP		J:234649	Ttc39aos1
MGI:1931086	tumor suppressor 2, mitochondrial calcium regulator	9		inflammatory response			IBA	PTN002693339	J:265628	Tusc2	A_23_P251562	TUSC2	3282.47	4037.63	3452.68	4174.31	3018.69	3688.64	1698.39	2279.86
MGI:1931086	tumor suppressor 2, mitochondrial calcium regulator	9		inflammatory response			IMP	MGI:3706236	J:187022	Tusc2
MGI:104294	TYRO3 protein tyrosine kinase 3	2		negative regulation of inflammatory response			IGI	Q00993 Q60805	J:131447	Tyro3	A_23_P54517	TYRO3	246.371	387.634	244.245	456.422	307.477	452.943	287.701	367.595
MGI:1919815	uveal autoantigen with coiled-coil domains and ankyrin repeats	9		negative regulation of inflammatory response	regulates a function/process that has the participant preputial gland of male		IMP	MGI:3043446	J:89918	Uaca	A_33_P3323718	UACA	172.683	294.624	153.453	266.82	246.729	254.95	222.548	307.397
MGI:1921622	unc-51-like kinase 4	9		neuroinflammatory response	happens in corpus callosum		IMP	MGI:4362969	J:250131	Ulk4	A_33_P3392892	ULK4	11.016	15.5376	12.7877	21.789	9.11215	11.3914	7.32064	9.86231
MGI:102674	uromodulin	7		inflammatory response			IMP		J:253623	Umod	A_23_P158775	UMOD	87.086	53.0107	121.611	76.4526	45.4673	49.2541	52.9282	37.464
MGI:1917700	unc-13 homolog D	11		granuloma formation	has the participant liver|has the participant spleen		IMP	MGI:3628822	J:119974	Unc13d	A_24_P53215	UNC13D	350.577	286.559	515.345	434.251	336.916	331.435	173.499	102.466
MGI:1344364	ubiquitin specific peptidase 18	6		regulation of inflammatory response			ISO	Q9UMW8	J:164563	Usp18	A_23_P132159	USP18	2448.83	1489.25	2314.58	1429.66	215.421	299.43	426.061	546.27
MGI:1096399	vesicle-associated membrane protein 7	X		positive regulation of histamine secretion by mast cell			ISO	P51809	J:164563	Vamp7	A_23_P22671	VAMP7	1056.94	2161.29	755.754	1911.31	2144.86	2750.2	1251.83	1761.13
MGI:1336882	vesicle-associated membrane protein 8	6		positive regulation of histamine secretion by mast cell			ISO	Q9BV40	J:164563	Vamp8	A_23_P28434	VAMP8	17566	22634.4	16112.5	25152.9	15280.4	19256.8	13616.4	14281.2
MGI:108395	vanin 1	10		acute inflammatory response			IDA		J:88161	Vnn1	A_33_P3399571	VNN1	577.596	1618.28	575.447	1506.12	691.589	878.764	834.553	2158.18
MGI:108395	vanin 1	10		chronic inflammatory response			IDA		J:88161	Vnn1
MGI:108395	vanin 1	10		inflammatory response			IMP		J:92268	Vnn1
MGI:1890467	VPS35 retromer complex component	8		negative regulation of inflammatory response			ISO	Q96QK1	J:164563	Vps35	A_32_P3556	VPS35	1250.47	1327.96	905.371	1261.47	1742.99	1784.65	2101.03	2292.67
											A_24_P270769	VPS35	7517.68	7903.23	6815.86	8180.43	7850.46	8136.7	7166.91	7813
MGI:1915086	WD repeat domain containing 83	8		inflammatory response to wounding	happens in metanephros		IMP	MGI:4367006	J:237546	Wdr83	A_23_P39024	WDR83	211.388	195.699	205.882	157.492	216.355	243.558	160.322	126.161
MGI:1915086	WD repeat domain containing 83	8		inflammatory response to wounding			IMP	MGI:4367006	J:271862	Wdr83
MGI:1915116	WAP four-disulfide core domain 1	8		negative regulation of inflammatory response			IMP	MGI:5609943	J:216357	Wfdc1	A_23_P106617	WFDC1	7.44324	5.37634	12.7877	7.64526	4.6729	44.9688	7.32064	6.4041
											A_23_P106617	WFDC1	7.44324	5.37634	12.7877	7.64526	4.6729	5.42446	7.32064	22.2222
											A_23_P106617	WFDC1	7.44324	8.27957	12.7877	7.64526	4.6729	5.42446	7.32064	6.4041
											A_23_P106617	WFDC1	7.44324	5.37634	12.7877	7.64526	4.6729	6.34662	7.32064	6.4041
											A_23_P106617	WFDC1	7.44324	5.37634	12.7877	7.64526	4.6729	5.42446	7.32064	6.4041
											A_23_P106617	WFDC1	7.44324	5.37634	12.7877	7.64526	4.6729	5.42446	7.32064	6.4041
											A_23_P106617	WFDC1	7.44324	5.37634	12.7877	7.64526	4.6729	5.42446	7.32064	6.4041
											A_23_P106617	WFDC1	7.44324	5.37634	12.7877	7.64526	4.6729	5.42446	7.32064	6.4041
											A_23_P106617	WFDC1	7.44324	5.37634	12.7877	7.64526	6.72897	5.42446	7.32064	6.4041
											A_23_P106617	WFDC1	7.44324	5.37634	12.7877	7.64526	14.3925	5.42446	7.32064	6.4041
MGI:98958	wingless-type MMTV integration site family, member 5A	14		positive regulation of inflammatory response			ISO	P41221	J:164563	Wnt5a	A_33_P3341499	WNT5A	7.44324	5.37634	12.7877	7.64526	4.6729	5.42446	7.32064	6.4041
MGI:104593	chemokine (C motif) ligand 1	1		inflammatory response			IBA	PTN000245709	J:265628	Xcl1	A_24_P45476	XCL1	7.44324	14.6237	12.7877	13.7615	4.6729	5.42446	7.32064	6.4041
MGI:104593	chemokine (C motif) ligand 1	1		regulation of inflammatory response			IC	GO:0090023	J:172902	Xcl1
MGI:104593	chemokine (C motif) ligand 1	1		regulation of inflammatory response			ISO	P47992	J:164563	Xcl1
MGI:109484	tyrosine 3-monooxygenase/tryptophan 5-monooxygenase activation protein, zeta polypeptide	15		histamine secretion by mast cell			ISO	RGD:3980	J:155856	Ywhaz	A_32_P226149	YWHAZ	5679.2	4661.29	5601.02	5122.33	5841.12	6400.87	7686.68	7813
											A_32_P198923	YWHAZ	3289.91	2758.06	3682.86	2905.2	2859.81	3737.46	2964.86	2593.66
MGI:1927449	Z-DNA binding protein 1	2		positive regulation of inflammatory response			IMP		J:242991	Zbp1	A_23_P259141	ZBP1	180.127	149.462	147.059	176.606	13.1308	20.4502	12.5915	33.1092
MGI:1927449	Z-DNA binding protein 1	2		regulation of inflammatory response			IMP		J:289451	Zbp1	A_33_P3357609	ZBP1	355.043	179.032	469.309	231.651	47.1962	16.5989	35.2855	33.1732
MGI:2385891	zinc finger CCCH type containing 12A	4		inflammatory response			IEA	KW-0395	J:60000	Zc3h12a	A_33_P3214720	ZC3H12A	622.999	849.462	649.616	909.786	454.205	981.828	485.358	698.047
MGI:2385891	zinc finger CCCH type containing 12A	4		negative regulation of cytokine production involved in inflammatory response			IDA		J:174994	Zc3h12a
MGI:99179	zinc finger protein 35	18		inflammatory response to antigenic stimulus			IMP	MGI:4398896	J:153828	Zfp35
MGI:99180	zinc finger protein 36	7		negative regulation of inflammatory response	regulates a function/process that has the participant radio-carpal joint		IMP	MGI:2652418	J:72219	Zfp36	A_23_P39237	ZFP36	4279.87	5069.89	4322.25	5068.81	3663.55	6129.64	4604.68	6980.47
MGI:99180	zinc finger protein 36	7		negative regulation of inflammatory response			IMP	MGI:2652418	J:33986	Zfp36
MGI:99180	zinc finger protein 36	7		negative regulation of inflammatory response			IMP		J:179147	Zfp36
MGI:1916242	zinc finger protein 580	7		inflammatory response			IEA	KW-0395	J:60000	Zfp580
MGI:99215	zona pellucida glycoprotein 3	5		positive regulation of inflammatory response			IDA		J:169876	Zp3	A_23_P134419	ZP3	78.1541	66.129	47.3146	52.2171	58.4112	59.1266	33.0893	23.1828
MGI:99215	zona pellucida glycoprotein 3	5		positive regulation of type IV hypersensitivity			IDA		J:169908	Zp3
