# Supplementary material for: The CDT of Helicobacter hepaticus induces pro-survival autophagy and nucleoplasmic reticulum formation concentrating the RNA binding proteins UNR/CSDE1 and P62/SQSTM1
Source: PLoS Pathog. 2021 Mar 4;17(3):e1009320. doi: 10.1371/journal.ppat.1009320 (PMC7963068; doi:10.1371/journal.ppat.1009320)
Supplement: S2 Table — Autophagy-related genes (from the Human Autophagy Database) regulated by the CdtB subunit of the CDT of H. hepaticus. Presented in Fig 1. Gene name/Symbol, UniqueID, Chromosome coordinates, Accession, Probe name (Agilent) and probe number (when different probes were used) and probe sequence. (XLSX) [file ppat.1009320.s002.xlsx]

## Sheet: S2 Table
S2 Table. Autophagy family members (Fig. 1) analyzed using the Human GE 4x44K v2 Microarray Kit (Agilent Technologies)
Gene name/Symbol	UniqueID	Chromosome coordinates	Accession	Probe name - Agilent	Probe number	Probe sequence
AMBRA1	NM_017749	hs|chr11:46563555-46563496	ref|NM_017749|ens|ENST00000314823|ens|ENST00000298834|ens|ENST00000426438	A_33_P3293169	/	CACAGGAGGCCTTACATCAGGATATGCCTGAGGAGAGCTCTGAGGAGGATTCACTCAGGA
ATG2A	NM_015104	hs|chr11:64662785-64662646	ref|NM_015104|ens|ENST00000421419|ens|ENST00000377262|ens|ENST00000377264	A_23_P361820	P1	AAGGCCTACGACACAGTGCGAGAGGGCATCTTGGATACAGCTCAGACCATCTGTGACGTG
ATG2A	NM_015104	hs|chr11:64662107-64662048	ref|NM_015104|ens|ENST00000227459|ens|ENST00000421419|ens|ENST00000377262	A_33_P3257312	P2	TGATATCCGTGTGGTTCGATGTATTATTTTTAAGCTCCGTGAGTGCGTGGGTCAGTGTCT
ATG4A	NM_052936	hs|chrX:107397546-107397605	ref|NM_052936|ref|NM_178270|ens|ENST00000372254|ens|ENST00000372246	A_23_P217367	/	GGTCACTGTCCCCATTCTTACTGATACTTTTGTCAGATATCACCCTGTCCTTAAATCATG
ATG5	NM_004849	hs|chr6:106633925-106633866	ref|NM_004849|ens|ENST00000360666|ens|ENST00000369076|ens|ENST00000343245	A_23_P111381	/	CAGTAAACCCATCTTTCCTTAACGAAAATTTCCTATGTTTACAGTCTGTCTATTGGTATG
ATG9B	NM_173681	hs|chr7:150720259-150720200	ref|NM_173681|ens|ENST00000466157|ens|ENST00000473134|ens|ENST00000473409	A_32_P379379	/	CTCCTTCGATGCGTGGATTACAATGTTCTCTTTGCCAACCAACCAAGTAACCATACCAGA
ATG9B	NM_173681	hs|chr7:150709845-150709786	ref|NM_173681|ens|ENST00000377974|ens|ENST00000444312|ens|ENST00000494791	A_32_P154053	/	GGGCAGTTCTTCTTTGAGTCTTAGCCCTAATCCCTTTGAAAATTCTATTTTCCTTTGTCC
ATG12	NM_004707	hs|chr5:115167432-115167373	ref|NM_004707|ref|NR_033362|ref|NR_033363|ens|ENST00000505993	A_23_P20970	/	TTGATGCTTGTGGCAAGAGACTTAACAGATGTGATCTATTTAGTATGTGTCTACTCTATG
ATG13	NM_014741	hs|chr11:46695423-46695482	ref|NM_014741|ref|NM_001142673|ref|NR_024587|ref|NR_024588	A_24_P295601	P1	GCTTGTTAGTATACTGCATGTGACACTGTTCCCACATACAAGGCTGACTTCTGAGGATTG
ATG13	NM_001142673	hs|chr11:46690061-46690120	ref|NM_001142673|ref|NM_014741|ref|NR_024587|ref|NR_024588	A_33_P3263696	P2	AGTTTGGATATACCCTTTGCCATGTTTGCTCCCAAGAATTTGGAGCTGGAGGATACCGAT
ATG16L1	NM_030803	hs|chr2:234203900-234203959	ref|NM_030803|ref|NM_001190266|ref|NM_001190267|ref|NM_017974	A_32_P113508	P1	AGCAGCGCCATCTTTCCGTTTCAGGGGTTGTGATGAAGGCCAAGGAAAAACATTTATCTT
ATG16L1	NM_030803	hs|chr2:234202948-234203007	ref|NM_030803|ref|NM_001190266|ref|NM_001190267|ref|NM_017974	A_33_P3352134	P2	TGTCAGTGTGGACAAAGGATGCAAAGCTGTGCTGTGGGCACAGTACTGACGGGGCTCTCA
ATG16L2	NM_033388	hs|chr11:72540556-72540615	ref|NM_033388|ens|ENST00000321297|ens|ENST00000435507|gb|CR590633	A_23_P36305	/	TGGCAGGACCTGGCCTGTTTGTTTAAAAATGAAGTATGGGTTGGGGGATTACGCTAGTTT
BAG3	NM_004281	hs|chr10:121436388-121436447	ref|NM_004281|ens|ENST00000369085|gb|AK313026|gb|AB385565	A_23_P47077	/	ACTTTGAAGGCAAGAAGACTGACAAAAAGTACCTGATGATCGAAGAGTATTTGACCAAAG
BECN1	NM_003766	hs|chr17:40962879-40962820	ref|NM_003766|ens|ENST00000438274|ens|ENST00000361523|gb|AK312651	A_23_P89410	/	CAGTTTAACTCTGAGGAGCAGTGGACAAAAGCTCTCAAGTTCATGCTGACGAATCTTAAG
CALCOCO2	NM_005831	hs|chr17:46941924-46941983	ref|NM_005831|ens|ENST00000258947|gb|BC015893|gb|AK222666	A_24_P330773	/	TCACTACAGAGACTTCCACAAAAACTTTTGAATGATGTGAAACACGATGTCATGAATAAG
DRAM1	NM_018370	hs|chr12:102317112-102317171	ref|NM_018370|ens|ENST00000258534|gb|AK002121|gb|AK094923	A_23_P99163	/	CCTCACGATGGAGTTTCATGCTTCATTTTCACATCTCTCTGCACAATTAGATTGGGAGCT
EIF2AK3	NM_004836	hs|chr2:88856641-88856582	ref|NM_004836|ens|ENST00000303236|gb|AF110146|gb|AK128659	A_23_P135857	/	CCTCCAATAAAGGGAAAATGAAGCTTTTTATGTAAATTGGTTGAAAGGTCTAGTTTTGGG
FOXO1	NM_002015	hs|chr13:41130768-41130709	ref|NM_002015|ens|ENST00000379561|gb|BX648278|gb|AF032885	A_24_P22079	/	CAGGGAAAGGCATCTGGTCTGTCTGGAAAGCAAACATTATGTGGCCTCTGGTAGTTTTTT
GABARAPL1	NM_031412	hs|chr12:10375579-10375637	ref|NM_031412|ref|NR_028287|ens|ENST00000266458|gb|AF180519	A_33_P3812669	P1	AGACATGACATTTCAATTCATCTCTGCAAATGAAAAGGGTTCTTCCTCTTGGGGGAAATC
GABARAPL1	NM_031412	hs|chr12:10375579-10375637	ref|NM_031412|ref|NR_028287|ens|ENST00000266458|gb|AF180519	A_33_P3812669	P2	AGACATGACATTTCAATTCATCTCTGCAAATGAAAAGGGTTCTTCCTCTTGGGGGAAATC
GABARAPL2	NM_007285	hs|chr16:75611184-75611243	ref|NM_007285|ens|ENST00000037243|gb|AJ010569|gb|CR542217	A_24_P356338	/	ATGGGACAGCTTTACGAGAAGGAAAAAGATGAAGATGGATTCTTATATGTGGCCTACAGC
HIF1A	NM_181054	hs|chr14:62214845-62214904	ref|NM_181054|ref|NM_001530|ens|ENST00000394997|ens|ENST00000337138	A_24_P56388	/	GTTGTCACAGTAAATATCTTGTTTTTTCTATGTACATTGTACAAATTTTTCATTCCTTTT
ITPR1	NM_002222	hs|chr3:4888682-4888741	ref|NM_002222|ref|NM_001168272|ref|NM_001099952|ens|ENST00000443694	A_23_P92042	/	CTTTCTATGCAATGTTCAGGATAAATGCATACTGCTGGCCAATCAGTGTCATCTCCTGGG
KIAA0226	NM_001145642	hs|chr3:197399033-197398974	ref|NM_001145642|ref|NM_014687|ens|ENST00000417842|ens|ENST00000455374	A_23_P304171	/	TGCCAAGGATTTAGAGCTTTCGTTGAACTAACATAAAAGGAGTGCGAGTCTTAGTAGAGA
LAMP1	NM_005561	hs|chr13:113977667-113977726	ref|NM_005561|ens|ENST00000397181|ens|ENST00000472564|ens|ENST00000332556	A_23_P162846	/	GCTTGGGGATTGTACACGGGACCAGCTCACGTAATGCATTGCCTGTAACAATGTAATAAA
LAMP2	NM_002294	hs|chrX:119560132-119560073	ref|NM_002294|ref|NM_001122606|gb|AK226066|gb|BC040653	A_24_P396231	P1	GGATGTATCGATTTAGAGAACCAATTAATACCTGCAAAATAAAGCATACTGTGGTACTTC
LAMP2	NM_001122606	hs|chrX:119575645-119575586	ref|NM_001122606|ref|NM_013995|ref|NM_002294|ens|ENST00000200639	A_33_P3410409	P2	ATAAATACCTTTGATCTAAGGGTTCAGCCTTTCAATGTGACACAAGGAAAGTATTCTACA
MAP1LC3A	NM_032514	hs|chr20:33147644-33147703	ref|NM_032514|ref|NM_181509|ens|ENST00000397709|ens|ENST00000397711	A_33_P3300308	/	AAGACGAGGACGGCTTCCTCTATATGGTCTACGCCTCCCAGGAAACCTTCGGCTTCTGAG
MAP1LC3B	NM_022818	hs|chr16:87437440-87437499	ref|NM_022818|ens|ENST00000268607|gb|AK290956|gb|CR614938	A_23_P77630	P1	AAAGAGTGGCATTTCTCCTGTTTCAGGTTTTGTCTGAGTTCAAACTAGTGCCTGTGTTGT
MAP1LC3B	NM_022818	hs|chr16:87436758-87436817	ref|NM_022818|ref|NM_001085481|ens|ENST00000306985|ens|ENST00000268607	A_32_P220715	P2	AAAGGGATGTTACCAACTGAGATCGATCAGTTCATCTAATCACAGATCATCAAACAGTAG
MLST8	NM_022372	hs|chr16:2259234-2259293	ref|NM_022372|ref|NM_001199175|ref|NM_001199173|ref|NM_001199174	A_33_P3256054	/	TAGAGAACACCACCACCATGGCCAGGTGGAAGGGTTTATTAGTCCCTGCCAGCAGCTGTC
MTMR14	NM_001077526	hs|chr3:9743997-9744056	ref|NM_001077526|ref|NM_001077525|ref|NM_022485|ens|ENST00000419048	A_32_P9842	/	GGGAGGAGGGATCACCTGCACTGAGAATGAGGCAGTTTGACACAGATCACAAAATAAAAT
NPC1	NM_000271	hs|chr18:21113347-21112218	ref|NM_000271|ens|ENST00000412552|ens|ENST00000269228|gb|AK293779	A_23_P107587	/	ATTTCTCCCTGTCTTACTCAGTTACATAGGGCCATCAGTAAATAAAGCCAAAAGTTGTGC
PARK2	NM_004562	hs|chr6:162475188-162475129	ref|NM_004562|ens|ENST00000366895|ens|ENST00000479615|ens|ENST00000338468	A_23_P147465	/	GATGTTTTAATTCCAAACCGGATGAGTGGTGAATGCCAATCCCCACACTGCCCTGGGACT
PEX3	NM_003630	hs|chr6:143810712-143810771	ref|NM_003630|ens|ENST00000367591|ens|ENST00000344281|gb|CR615782	A_23_P259328	P1	TTAATACTGAGGAAAAATCTGTTGGAGACATAGGTCTAGGATGTGTGAAGTTTGGAAAAA
PEX3	NM_003630	hs|chr6:143793334-143793393	ref|NM_003630|ens|ENST00000344281|ens|ENST00000367592|ens|ENST00000367591	A_33_P3243588	P2	GAGCAAAAACTAAAAGAAATCAGAAATCTCGTTGAGCAGCATAAGTCTTCTTCTTGGATT
PIK3C3	NM_002647	hs|chr18:39661247-39661306	ref|NM_002647|ens|ENST00000398870|gb|AK298517|gb|Z46973	A_23_P164536	/	CCTGAGTTCTGCTTCCTTGGATGTCATTGCTTAAATATAGTCTTGAAGGGCTTGTTTTGA
PIK3R4	NM_014602	hs|chr3:130399467-130398281	ref|NM_014602|ens|ENST00000511760|ens|ENST00000356763|gb|AK314219	A_23_P132526	/	AAGTTGTCCAGGAAATTCAGAATAAGCAGAAAGTAGGACCAAGTGATGACACCCCTCGAA
PINK1	NM_032409	hs|chr1:20977325-20977384	ref|NM_032409|ens|ENST00000492302|ens|ENST00000400490|ens|ENST00000321556	A_23_P23194	/	CAAATGGAAGAACTTGAGTGAGAGTTCAGTCTGCAGTCCTGTGCTCACAGACATCTGAAA
RAB1A	NM_004161	hs|chr2:65315237-65315178	ref|NM_004161|ref|NM_015543|ens|ENST00000260638|ens|ENST00000356214	A_33_P3371055	/	GTGTCTGTCACTTTCCATGCATAAAGTTTAGTGAGATGTTATATGTAAGATCTGATTTGC
RAB7A	NM_004637	hs|chr3:128533580-128533639	ref|NM_004637|ens|ENST00000265062|gb|AK094449|gb|AF119891	A_33_P3361851	/	GGGCTGAGTTCTTCTGTAAAGAGATGAACGCAATGCCAATAAAATTGAACAAGAACAATG
RAB24	NM_001031677	hs|chr5:176728758-176728699	ref|NM_001031677|ref|NM_130781|ens|ENST00000471466|ens|ENST00000303270	A_23_P61823	/	TGTTGTCATCACTGAGTCAGCACTCACCTGGCCTGGGGGAATTAAAGGAATTCCCCGTAA
RB1CC1	NM_014781	hs|chr8:53536078-53536019	ref|NM_014781|ref|NM_001083617|ens|ENST00000435644|ens|ENST00000025008	A_23_P9056	/	TTCATTTTCTCAAAGGGCATACCTTGTGCATTGTGGCTTATGATGAGCCATATTAATTGC
RGS19	NM_005873	hs|chr20:62704593-62704534	ref|NM_005873|ref|NM_001039467|ens|ENST00000395042|ens|ENST00000332298	A_33_P3211956	/	CTCTATCCCTAACCCCCCAAAAATAGGATGTCTTATTATTGAAGATATTTTTAAAGCAAA
RPS6KB1	NM_003161	hs|chr17:58027510-58027569	ref|NM_003161|ens|ENST00000393021|ens|ENST00000225577|gb|AK091503	A_24_P497226	/	TAACATTATAGCACAAGTATTATCTCAGTGGATTATCCGGAATAACATCTGAAAGATGGG
RPTOR	NM_020761	hs|chr17:78939983-78940042	ref|NM_020761|ref|NM_001163034|ens|ENST00000306801|gb|BC014502	A_23_P384499	/	GGCTGTCTTCACAGGTCTGATGTGAAAATTCAATCACGACGTTAACCGGCTCGAGAGAGC
SESN2	NM_031459	hs|chr1:28608194-28608253	ref|NM_031459|ens|ENST00000253063|gb|CR601369|gb|AL136551	A_23_P35082	/	CCTGCCGCAGATGTCTCCCAAAAAGTTGAGCCTTTCTAGATGGCTTAGGTGGCACCATGG
SH3GLB1	NM_016009	hs|chr1:87209181-87209240	ref|NM_016009|ens|ENST00000212369|ens|ENST00000370558|gb|CR600351	A_33_P3298356	/	GCCTCAACTTAAAGCAGAACTGTTTTCTACTGGATTTTTCATTAACAGCAAGCTTTTTCT
SIRT2	NM_001193286	hs|chr19:39379793-39379734	ref|NM_001193286|ens|ENST00000407552|ens|ENST00000381766|ens|ENST00000443898	A_33_P3258946	P1	AACCATCTGTCACTACTTCATGCGCCTGCTGAAGGACAAGGGGCTACTCCTGCGCTGCTA
SIRT2	NM_012237	hs|chr19:39370332-39370273	ref|NM_012237|ref|NM_030593|ref|NR_034146|ens|ENST00000496069	A_33_P3271800	P2	TCCTGGGGATGATTATGGGCCTCGGAGGAGGCATGGACTTTGACTCCAAGAAGGCCTACA
SPNS1	NM_032038	hs|chr16:28994184-28994243	ref|NM_032038|ref|NM_001142450|ref|NM_001142451|ref|NM_001142449	A_24_P339153	/	ATCTTCATTGGAGAGACCCTCCTGTCCATGAACTGGGCCATCGTGGCCGACATTCTGCTG
SQSTM1	NM_003900	hs|chr5:179263709-179263768	ref|NM_003900|ref|NM_001142298|ref|NM_001142299|ens|ENST00000402874	A_23_P81399	/	GGTTAGGGTGCAAGAAGCCATTTAGGGCAGCAAAACAAGTGACATGAAGGGAGGGTCCCT
STK11	NM_000455	hs|chr19:1227997-1228056	ref|NM_000455|ens|ENST00000405031|ens|ENST00000326873|gb|EF644172	A_33_P3389148	/	CCACCTGGAAGCCGCGCGGCCGCTTTGGTTTTTTGTTTGGTTGGTTCCATTTTCTTTTTT
TMEM49	NM_030938	hs|chr17:57917858-57917917	ref|NM_030938|ens|ENST00000262291|gb|CR597083|gb|CR608437	A_33_P3407925	/	GGTGTCTTACAAGTGAGCTGACACCATTTTTTATTCTGTGTATTTAGAATGAAGTCTTGA
TP53INP2	NM_021202	hs|chr20:33300157-33300216	ref|NM_021202|ens|ENST00000374810|ens|ENST00000374809|gb|AJ297792	A_24_P357465	/	GGGGGAAGAGTTTAAGTTATAGGGCATTTGGCTCAAATTTTAAAAGGCCTTTTGTTTACC
ULK1	NM_003565	hs|chr12:132407342-132407401	ref|NM_003565|ens|ENST00000321867|gb|AB018265|gb|AK128333	A_24_P73370	/	CTTGGACTTAGAAGAAGAAAATCCCCGTGACTTCTTCCTCATCACCTTGATGGCTTTATT
ULK2	NM_014683	hs|chr17:19677641-19677582	ref|NM_014683|ens|ENST00000395544|gb|CR613562|gb|AB014523	A_23_P55107	/	GTATATTAAAGGTCTTGGGGTAGATGGTGTGTGTGAAACAGTGAAGTCTCAACAGCAGAA
WDR45	NM_007075	hs|chrX:48932825-48932543	ref|NM_007075|ref|NM_001029896|ens|ENST00000474217|ens|ENST00000376368	A_23_P251717	/	AATACTTCCAAGAACGTCAACTCTGTCATTGCCATCTGCGTAGATGGGACCTTCCACAAA
WIPI1	NM_017983	hs|chr17:66417513-66417454	ref|NM_017983|ens|ENST00000262139|gb|CR626829|gb|CR603211	A_23_P141394	/	CAGGCAAAGTCTTTTTTGGCTGTGGCTGGAATAAATCATTTATTACTTGGGAGTCCCATT
WIPI2	NM_015610	hs|chr7:5273021-5273080	ref|NM_015610|ref|NM_001033518|ref|NM_016003|ref|NM_001033519	A_24_P149395	P1	AGGGACCCTGAACCAAACAGAACGTGTGCTAATTTTCCGAACTCCAAACTGTACACTCAT
WIPI2	NM_001033518	hs|chr7:5269265-5269324	ref|NM_001033518|ref|NM_001033519|ref|NM_001033520|ref|NM_015610	A_33_P3356607	P2	ATGAGATCTTGGACTCTGCCTCTCACGACTGCCCCTTAGTCACTCAGACATACGGCGCAG
ZFYVE1	NM_021260	hs|chr14:73436448-73436389	ref|NM_021260|ref|NM_178441|ens|ENST00000318876|ens|ENST00000446254	A_23_P128956	/	TGTCATGACTGGAAAGGGCCCGTTGTGCTGAAATCCTATCATCATGGTGGATTTGATCTT
