# Supplementary material for: The CDT of Helicobacter hepaticus induces pro-survival autophagy and nucleoplasmic reticulum formation concentrating the RNA binding proteins UNR/CSDE1 and P62/SQSTM1
Source: PLoS Pathog. 2021 Mar 4;17(3):e1009320. doi: 10.1371/journal.ppat.1009320 (PMC7963068; doi:10.1371/journal.ppat.1009320)
Supplement: S3 Table — Autophagy- and apoptosis-related genes (from the Human Autophagy Database) regulated by the CdtB subunit of the CDT of H. hepaticus. Presented in S1 Fig. Gene name/Symbol, UniqueID, Chromosome coordinates, Accession, Probe name (Agilent) and probe number (when different probes were used) and probe sequence. (XLSX) [file ppat.1009320.s003.xlsx]

## Sheet: S3 Table
S3 Table. Autophagy and apoptosis family members (S1 Fig) analyzed using the Human GE 4x44K v2 Microarray Kit (Agilent Technologies).
Gene name/symbol	UniqueID	Chromosome coordinates	Accession	Probe name - Agilent	Probe number	Probe sequence
BID	NM_197966	hs|chr22:18218324-18218265	ref|NM_197966|ref|NM_001196|ref|NM_197967|ens|ENST00000399761	A_33_P3227041	/	ACTGGCTAAAGCTCGATGTGGTCACAGCTGTATAGCTGCTTCCAGTGTAGACGGAGCCCT
BIRC5	NM_001012271	hs|chr17:76220720-76220779	ref|NM_001012271|ref|NM_001168|ref|NM_001012270|ens|ENST00000301633	A_23_P118815	/	CTGGAAACCTCTGGAGGTCATCTCGGCTGTTCCTGAGAAATAAAAAGCCTGTCATTTCAA
CASP1	NM_033292	hs|chr11:104897602-104897058	ref|NM_033292|ref|NM_001223|ref|NM_033293|ref|NM_033294	A_23_P202978	/	CTGTTCCTGTGATGTGGAGGAAATTTTCCGCAAGGTTCGATTTTCATTTGAGCAGCCAGA
CASP3	NM_004346	hs|chr4:185549080-185549021	ref|NM_004346|ref|NM_032991|ens|ENST00000438467|ens|ENST00000308394	A_23_P92410	/	TGCACCAAGTCTCACTGGCTGTCAGTATGACATTTCACGGGAGATTTCTTGTTGCTCAAA
CASP4	NM_033306	hs|chr11:104815551-104815492	ref|NM_033306|ref|NM_001225|ens|ENST00000421898|ens|ENST00000444739	A_23_P35912	/	GCCAAAGCTCAAATGCCCACCATAGAACGACTGTCCATGACAAGATATTTCTACCTCTTT
CTSD	NM_001909	hs|chr11:1774484-1774425	ref|NM_001909|ens|ENST00000407742|ens|ENST00000433655|ens|ENST00000236671	A_33_P3243907	/	AGATCTGTTTCGTGCATTGGAAGACCCCACCCAAGCTTGGCAGCCGAGCTCGTGTATCCT
CTSL1	NM_001912	hs|chr9:90345326-90345385	ref|NM_001912|ref|NM_145918|ens|ENST00000375894|ens|ENST00000340342	A_23_P94533	/	AAGACATGGATCATGGTGTGCTGGTGGTTGGCTACGGATTTGAAAGCACAGAATCAGATA
CXCR4	NM_001008540	hs|chr2:136872012-136871953	ref|NM_001008540|ref|NM_003467|ens|ENST00000241393|ens|ENST00000409817	A_23_P102000	/	TGCTGGTTTTTCAGTTTTCAGGAGTGGGTTGATTTCAGCACCTACAGTGTACAGTCTTGT
FADD	NM_003824	hs|chr11:70053305-70053364	ref|NM_003824|ens|ENST00000301838|gb|CR595812|gb|CR621957	A_23_P86917	/	TCTCTAAATCTTCCTTGTGAGGATTATGGGTCCTGCAATTCTACAGTTTCTTACTGTTTT
FAS	NM_000043	hs|chr10:90774545-90774604	ref|NM_000043|ref|NM_152872|ref|NM_152871|ref|NR_028036	A_23_P63896	P1	ATGTCTATCCACAGGCTAACCCCACTCTATGAATCAATAGAAGAAGCTATGACCTTTTGC
FAS	NM_000043	hs|chr10:90774148-90774207	ref|NM_000043|ref|NM_152872|ref|NM_152871|ref|NR_028036	A_33_P3332112	P2	GACATTACTAGTGACTCAGAAAATTCAAACTTCAGAAATGAAATCCAAAGCTTGGTCTAG
IKBKB	NM_001556	hs|chr8:42189442-42189501	ref|NM_001556|ref|NM_001190720|ref|NM_001190721|ref|NR_033818	A_24_P132518	/	TGTAACATGTCTCAAACACTCATACTGGGTTCCACAATCCACTGTTAGAATACCTATGGT
MYC	NM_002467	hs|chr8:128753268-128753327	ref|NM_002467|ens|ENST00000377970|gb|AK303921|gb|V00568	A_23_P215956	/	TTCAAATGCATGATCAAATGCAACCTCACAACCTTGGCTGAGTCTTGAGACTGAAAGATT
PEA15	NM_003768	hs|chr1:160184044-160184103	ref|NM_003768|ens|ENST00000368075|ens|ENST00000432157|ens|ENST00000368076	A_24_P410952	P1	AACCTAGGGAGGTTGAAGAATGAGACCCTTAGGTTTTAACACGAATCCTGACACCACCAT
PEA15	NM_003768	hs|chr1:160183766-160183825	ref|NM_003768|ens|ENST00000368077|ens|ENST00000368075|ens|ENST00000432157	A_33_P3220827	P2	GAGTTCCATGTTTGTACTCCTGTGCTGGACTGTTTCCTGAGTACCAGCAGGTCCCTTTTT
PTEN	NM_000314	hs|chr10:89726025-89726084	ref|NM_000314|ref|NR_023917|ens|ENST00000371953|gb|U92436	A_23_P98085	/	ACAGCAACAATGACTTAACCATATAAATGTGGAGGCTATCAACAAAGAATGGGCTTGAAA
TP53	NM_000546	hs|chr17:7572691-7572632	ref|NM_000546|ref|NM_001126114|ref|NM_001126113|ref|NM_001126112	A_23_P26810	P1	CTGTGAGGGATGTTTGGGAGATGTAAGAAATGTTCTTGCAGTTAAGGGTTAGTTTACAAT
TP53	NM_000546	hs|chr17:7579372-7579313	ref|NM_000546|ref|NM_001126112|ref|NM_001126113|ref|NM_001126114	A_33_P3315764	P2	CAGCTACGGTTTCCGTCTGGGCTTCTTGCATTCTGGGACAGCCAAGTCTGTGACTTGCAC
